# Supplementary material for: Hybridizing Feature Selection and Feature Learning Approaches in QSAR Modeling for Drug Discovery
Source: Sci Rep. 2017 May 25;7:2403. doi: 10.1038/s41598-017-02114-3 (PMC5445096; doi:10.1038/s41598-017-02114-3)
Supplement: Supplementary file 2 — Data Allylic Substitution Info [file 41598_2017_2114_MOESM2_ESM.xls]

## Sheet: Hoja1
Substrate	ligand	ee (%)	Product	Configuration
		0.19		R, S	Tanimori, S.; Yuko, T. & Kirihata, M. Enantioselective Synthesis of Both Enantiomers of Dimethyl cis-(4-Acetoxycyclopent-2-enyl)malonate, Key Intermediates for Epijasmonate. Biosci. Biotechnol. Biochem., 66(3), 660-662 (2002)
		0.23		R, S	Tanimori, S.; Yuko, T. & Kirihata, M. Enantioselective Synthesis of Both Enantiomers of Dimethyl cis-(4-Acetoxycyclopent-2-enyl)malonate, Key Intermediates for Epijasmonate. Biosci. Biotechnol. Biochem., 66(3), 660-662 (2002)
		85		R, S	Tanimori, S.; Yuko, T. & Kirihata, M. Enantioselective Synthesis of Both Enantiomers of Dimethyl cis-(4-Acetoxycyclopent-2-enyl)malonate, Key Intermediates for Epijasmonate. Biosci. Biotechnol. Biochem., 66(3), 660-662 (2002)
		81		R,R	Tanimori, S.; Yuko, T. & Kirihata, M. Enantioselective Synthesis of Both Enantiomers of Dimethyl cis-(4-Acetoxycyclopent-2-enyl)malonate, Key Intermediates for Epijasmonate. Biosci. Biotechnol. Biochem., 66(3), 660-662 (2002)
		47		R,R	Tatsuo Okauchi, Kouji Fujita, Tsuneyuki Ohtaguro, Satomi Ohshima & Minami, T. Asymmetric allylic alkylation of cycloalkenediol diacetates Using a Chiral Phosphine Ligand Bearing a Carboxyl Group. Tetrahedron: Asymmetry 11, 1397-1403 (2000)
		98		R,R	Evans, D. A.; Campos, K.R.; Tedrow, J.S.;Michael, F.E. & Gagne, M. R. Application of Chiral Mixed Phosphorus/Sulfur Ligands to Palladium-Catalyzed Allylic Substitutions. J. Am. Chem. Soc. 122, 7905-7920 (2000)
		96		R,R	Song, C.E.; Yang, J.; Roh, E.J. Lee, S.; Ahn, J.H. & Han, H. Heterogeneous Pd-Catalyzed Asymmetric Allylic Substitution Using Resin-Supported Trost-Type Bisphosphane Ligands. Angew. Chem. Int.,Ed., 41(20), 3852-3854 (2002)
		28		S	Chapsal, B. D.; Hua Z. & Ojima, I. Catalytic asymmetric transformations with fine-tunable biphenol-based monodentate ligands. Tetrahedron: Asymmetry 17, 642–657, (2006)
		48		R	Chapsal, B. D.; Hua Z. & Ojima, I. Catalytic asymmetric transformations with fine-tunable biphenol-based monodentate ligands. Tetrahedron: Asymmetry 17, 642–657, (2006)
		68		R	Chapsal, B. D.; Hua Z. & Ojima, I. Catalytic asymmetric transformations with fine-tunable biphenol-based monodentate ligands. Tetrahedron: Asymmetry 17, 642–657, (2006)
		81		S	Chapsal, B. D.; Hua Z. & Ojima, I. Catalytic asymmetric transformations with fine-tunable biphenol-based monodentate ligands. Tetrahedron: Asymmetry 17, 642–657, (2006)
		11		S	Chapsal, B. D.; Hua Z. & Ojima, I. Catalytic asymmetric transformations with fine-tunable biphenol-based monodentate ligands. Tetrahedron: Asymmetry 17, 642–657, (2006)
		70		S	Tatsuo Okauchi, Kouji Fujita, Tsuneyuki Ohtaguro, Satomi Ohshima & Minami, T. Asymmetric allylic alkylation of cycloalkenediol diacetates Using a Chiral Phosphine Ligand Bearing a Carboxyl Group. Tetrahedron: Asymmetry 11, 1397-1403 (2000)
		47		R	Yoshizaki, H.; Satoh, H.; Sato, Y.; Nukui, S.; Shibasaki. M. & Mori, M. Palladium-Mediated Asymmetric Synthesis of Cis-3,6-Disubstituted Cyclohexenes. A Short Total Synthesis of Optically Active (+)- y-Lycorane. J. Org. Chem. 60, 2016-2021 (1995)
		59		R	Hu, X.; Bai, C.; Dai, H.; Chen, H. & Zheng, Z. Chiral ferrocene-based phosphine-imine and sulfur-imine ligands for palladium-catalyzed asymmetric allylic alkylation of cycloalkenyl esters. Journal of Molecular Catalysis A: Chemical 218, 107–112 (2004)
		83		R	Hu, X.; Bai, C.; Dai, H.; Chen, H. & Zheng, Z. Chiral ferrocene-based phosphine-imine and sulfur-imine ligands for palladium-catalyzed asymmetric allylic alkylation of cycloalkenyl esters. Journal of Molecular Catalysis A: Chemical 218, 107–112 (2004)
		76		R	Hu, X.; Bai, C.; Dai, H.; Chen, H. & Zheng, Z. Chiral ferrocene-based phosphine-imine and sulfur-imine ligands for palladium-catalyzed asymmetric allylic alkylation of cycloalkenyl esters. Journal of Molecular Catalysis A: Chemical 218, 107–112 (2004)
		67		R	Hu, X.; Bai, C.; Dai, H.; Chen, H. & Zheng, Z. Chiral ferrocene-based phosphine-imine and sulfur-imine ligands for palladium-catalyzed asymmetric allylic alkylation of cycloalkenyl esters. Journal of Molecular Catalysis A: Chemical 218, 107–112 (2004)
		65		R	Hu, X.; Bai, C.; Dai, H.; Chen, H. & Zheng, Z. Chiral ferrocene-based phosphine-imine and sulfur-imine ligands for palladium-catalyzed asymmetric allylic alkylation of cycloalkenyl esters. Journal of Molecular Catalysis A: Chemical 218, 107–112 (2004)
		66		R	Hu, X.; Bai, C.; Dai, H.; Chen, H. & Zheng, Z. Chiral ferrocene-based phosphine-imine and sulfur-imine ligands for palladium-catalyzed asymmetric allylic alkylation of cycloalkenyl esters. Journal of Molecular Catalysis A: Chemical 218, 107–112 (2004)
		63		R	Hu, X.; Bai, C.; Dai, H.; Chen, H. & Zheng, Z. Chiral ferrocene-based phosphine-imine and sulfur-imine ligands for palladium-catalyzed asymmetric allylic alkylation of cycloalkenyl esters. Journal of Molecular Catalysis A: Chemical 218, 107–112 (2004)
		62		R	Hu, X.; Bai, C.; Dai, H.; Chen, H. & Zheng, Z. Chiral ferrocene-based phosphine-imine and sulfur-imine ligands for palladium-catalyzed asymmetric allylic alkylation of cycloalkenyl esters. Journal of Molecular Catalysis A: Chemical 218, 107–112 (2004)
		61		R	Hu, X.; Bai, C.; Dai, H.; Chen, H. & Zheng, Z. Chiral ferrocene-based phosphine-imine and sulfur-imine ligands for palladium-catalyzed asymmetric allylic alkylation of cycloalkenyl esters. Journal of Molecular Catalysis A: Chemical 218, 107–112 (2004)
		77		R	Hu, X.; Bai, C.; Dai, H.; Chen, H. & Zheng, Z. Chiral ferrocene-based phosphine-imine and sulfur-imine ligands for palladium-catalyzed asymmetric allylic alkylation of cycloalkenyl esters. Journal of Molecular Catalysis A: Chemical 218, 107–112 (2004)
		68		R	Hu, X.; Bai, C.; Dai, H.; Chen, H. & Zheng, Z. Chiral ferrocene-based phosphine-imine and sulfur-imine ligands for palladium-catalyzed asymmetric allylic alkylation of cycloalkenyl esters. Journal of Molecular Catalysis A: Chemical 218, 107–112 (2004)
		42		R	Hu, X.; Bai, C.; Dai, H.; Chen, H. & Zheng, Z. Chiral ferrocene-based phosphine-imine and sulfur-imine ligands for palladium-catalyzed asymmetric allylic alkylation of cycloalkenyl esters. Journal of Molecular Catalysis A: Chemical 218, 107–112 (2004)
		73		R	Hu, X.; Bai, C.; Dai, H.; Chen, H. & Zheng, Z. Chiral ferrocene-based phosphine-imine and sulfur-imine ligands for palladium-catalyzed asymmetric allylic alkylation of cycloalkenyl esters. Journal of Molecular Catalysis A: Chemical 218, 107–112 (2004)
		82		R	Hu, X.; Bai, C.; Dai, H.; Chen, H. & Zheng, Z. Chiral ferrocene-based phosphine-imine and sulfur-imine ligands for palladium-catalyzed asymmetric allylic alkylation of cycloalkenyl esters. Journal of Molecular Catalysis A: Chemical 218, 107–112 (2004)
		17		S	Yan, Y.-Y. & Widhalm, M. Synthesis and application of macrocyclic binaphthyl ligands with extended chiral bias.Tetrahedron: Asymmetry 9, 3607–3610 (1998)
		1		s	Yan, Y.-Y. & Widhalm, M. Synthesis and application of macrocyclic binaphthyl ligands with extended chiral bias.Tetrahedron: Asymmetry 9, 3607–3610 (1998)
		28		R	Widhalm, W.; Mereiter, K.; Bourghida, M. A new Aminophosphine ligand containing axial and planar chiral elements. Tetrahedron: Asymmetry 9, 2983-2986, (1998)
		36		R	Widhalm, W.; Mereiter, K. & Bourghida, M. A new Aminophosphine ligand containing axial and planar chiral elements. Tetrahedron: Asymmetry 9, 2983-2986, (1998)
		9		S	Yan, Y.-Y. & Widhalm, M. Synthesis and application of macrocyclic binaphthyl ligands with extended chiral bias.Tetrahedron: Asymmetry 9, 3607–3610 (1998)
		65		S	Bolm, C.; Xiao, L. & Keselgruber, M. Synthesis of novel chiral phosphinocyrhetrenyloxazoline ligands and their application in asymmetric catalysis. Org. Biomol. Chem. 1, 145-152 (2003)
		0		S	Bolm, C.; Xiao, L. & Keselgruber, M. Synthesis of novel chiral phosphinocyrhetrenyloxazoline ligands and their application in asymmetric catalysis. Org. Biomol. Chem. 1, 145-152 (2003)
		96		S	Trost, B. M. & Bunt, R. C. Asymmetric Induction in Allylic Alkylations of 3-( Acyloxy )cycloalkenes. J. Am. Chem. SOC. 116, 4089-4090 (1994)
		35		R	Evans, D. A.; Campos, K.R.; Tedrow, J.S.;Michael, F.E. & Gagne, M. R. Application of Chiral Mixed Phosphorus/Sulfur Ligands to Palladium-Catalyzed Allylic Substitutions. J. Am. Chem. Soc. 122, 7905-7920 (2000)
		51		R	Evans, D. A.; Campos, K.R.; Tedrow, J.S.;Michael, F.E. & Gagne, M. R. Application of Chiral Mixed Phosphorus/Sulfur Ligands to Palladium-Catalyzed Allylic Substitutions. J. Am. Chem. Soc. 122, 7905-7920 (2000)
		71		R	Evans, D. A.; Campos, K.R.; Tedrow, J.S.;Michael, F.E. & Gagne, M. R. Application of Chiral Mixed Phosphorus/Sulfur Ligands to Palladium-Catalyzed Allylic Substitutions. J. Am. Chem. Soc. 122, 7905-7920 (2000)
		90		R	Evans, D. A.; Campos, K.R.; Tedrow, J.S.;Michael, F.E. & Gagne, M. R. Application of Chiral Mixed Phosphorus/Sulfur Ligands to Palladium-Catalyzed Allylic Substitutions. J. Am. Chem. Soc. 122, 7905-7920 (2000)
		41		S	Evans, D. A.; Campos, K.R.; Tedrow, J.S.;Michael, F.E. & Gagne, M. R. Application of Chiral Mixed Phosphorus/Sulfur Ligands to Palladium-Catalyzed Allylic Substitutions. J. Am. Chem. Soc. 122, 7905-7920 (2000)
		8		R	Evans, D. A.; Campos, K.R.; Tedrow, J.S.;Michael, F.E. & Gagne, M. R. Application of Chiral Mixed Phosphorus/Sulfur Ligands to Palladium-Catalyzed Allylic Substitutions. J. Am. Chem. Soc. 122, 7905-7920 (2000)
		28		R	Evans, D. A.; Campos, K.R.; Tedrow, J.S.;Michael, F.E. & Gagne, M. R. Application of Chiral Mixed Phosphorus/Sulfur Ligands to Palladium-Catalyzed Allylic Substitutions. J. Am. Chem. Soc. 122, 7905-7920 (2000)
		38		R	Evans, D. A.; Campos, K.R.; Tedrow, J.S.;Michael, F.E. & Gagne, M. R. Application of Chiral Mixed Phosphorus/Sulfur Ligands to Palladium-Catalyzed Allylic Substitutions. J. Am. Chem. Soc. 122, 7905-7920 (2000)
		89		R	Evans, D. A.; Campos, K.R.; Tedrow, J.S.;Michael, F.E. & Gagne, M. R. Application of Chiral Mixed Phosphorus/Sulfur Ligands to Palladium-Catalyzed Allylic Substitutions. J. Am. Chem. Soc. 122, 7905-7920 (2000)
		70		R	Evans, D. A.; Campos, K.R.; Tedrow, J.S.;Michael, F.E. & Gagne, M. R. Application of Chiral Mixed Phosphorus/Sulfur Ligands to Palladium-Catalyzed Allylic Substitutions. J. Am. Chem. Soc. 122, 7905-7920 (2000)
		37		R	Evans, D. A.; Campos, K.R.; Tedrow, J.S.;Michael, F.E. & Gagne, M. R. Application of Chiral Mixed Phosphorus/Sulfur Ligands to Palladium-Catalyzed Allylic Substitutions. J. Am. Chem. Soc. 122, 7905-7920 (2000)
		30		R	Evans, D. A.; Campos, K.R.; Tedrow, J.S.;Michael, F.E. & Gagne, M. R. Application of Chiral Mixed Phosphorus/Sulfur Ligands to Palladium-Catalyzed Allylic Substitutions. J. Am. Chem. Soc. 122, 7905-7920 (2000)
		77		R	Evans, D. A.; Campos, K.R.; Tedrow, J.S.;Michael, F.E. & Gagne, M. R. Application of Chiral Mixed Phosphorus/Sulfur Ligands to Palladium-Catalyzed Allylic Substitutions. J. Am. Chem. Soc. 122, 7905-7920 (2000)
		25		R	Evans, D. A.; Campos, K.R.; Tedrow, J.S.;Michael, F.E. & Gagne, M. R. Application of Chiral Mixed Phosphorus/Sulfur Ligands to Palladium-Catalyzed Allylic Substitutions. J. Am. Chem. Soc. 122, 7905-7920 (2000)
		85		R	Evans, D. A.; Campos, K.R.; Tedrow, J.S.;Michael, F.E. & Gagne, M. R. Application of Chiral Mixed Phosphorus/Sulfur Ligands to Palladium-Catalyzed Allylic Substitutions. J. Am. Chem. Soc. 122, 7905-7920 (2000)
		87		R	Evans, D. A.; Campos, K.R.; Tedrow, J.S.;Michael, F.E. & Gagne, M. R. Application of Chiral Mixed Phosphorus/Sulfur Ligands to Palladium-Catalyzed Allylic Substitutions. J. Am. Chem. Soc. 122, 7905-7920 (2000)
		55		R	Evans, D. A.; Campos, K.R.; Tedrow, J.S.;Michael, F.E. & Gagne, M. R. Application of Chiral Mixed Phosphorus/Sulfur Ligands to Palladium-Catalyzed Allylic Substitutions. J. Am. Chem. Soc. 122, 7905-7920 (2000)
		85		R	Evans, D. A.; Campos, K.R.; Tedrow, J.S.;Michael, F.E. & Gagne, M. R. Application of Chiral Mixed Phosphorus/Sulfur Ligands to Palladium-Catalyzed Allylic Substitutions. J. Am. Chem. Soc. 122, 7905-7920 (2000)
		58		R	Evans, D. A.; Campos, K.R.; Tedrow, J.S.;Michael, F.E. & Gagne, M. R. Application of Chiral Mixed Phosphorus/Sulfur Ligands to Palladium-Catalyzed Allylic Substitutions. J. Am. Chem. Soc. 122, 7905-7920 (2000)
		75		R	Evans, D. A.; Campos, K.R.; Tedrow, J.S.;Michael, F.E. & Gagne, M. R. Application of Chiral Mixed Phosphorus/Sulfur Ligands to Palladium-Catalyzed Allylic Substitutions. J. Am. Chem. Soc. 122, 7905-7920 (2000)
		94		R	Evans, D. A.; Campos, K.R.; Tedrow, J.S.;Michael, F.E. & Gagne, M. R. Application of Chiral Mixed Phosphorus/Sulfur Ligands to Palladium-Catalyzed Allylic Substitutions. J. Am. Chem. Soc. 122, 7905-7920 (2000)
		4		S	Dieguez, M.; Paimes, O.& Claver, C. Modular Furanoside Diphosphite Ligands for Pd-Catalyzed Asymmetric Allylic Substitution Reactions: Scope and Limitations. Adv. Synth. Catal. 347, 1257 –1266 (2005)
		29		S	Dieguez, M.; Paimes, O.& Claver, C. Modular Furanoside Diphosphite Ligands for Pd-Catalyzed Asymmetric Allylic Substitution Reactions: Scope and Limitations. Adv. Synth. Catal. 347, 1257 –1266 (2005)
		28		S	Dieguez, M.; Paimes, O.& Claver, C. Modular Furanoside Diphosphite Ligands for Pd-Catalyzed Asymmetric Allylic Substitution Reactions: Scope and Limitations. Adv. Synth. Catal. 347, 1257 –1266 (2005)
		26		S	Dieguez, M.; Paimes, O.& Claver, C. Modular Furanoside Diphosphite Ligands for Pd-Catalyzed Asymmetric Allylic Substitution Reactions: Scope and Limitations. Adv. Synth. Catal. 347, 1257 –1266 (2005)
		10		S	Dieguez, M.; Paimes, O.& Claver, C. Modular Furanoside Diphosphite Ligands for Pd-Catalyzed Asymmetric Allylic Substitution Reactions: Scope and Limitations. Adv. Synth. Catal. 347, 1257 –1266 (2005)
		28		S	Dieguez, M.; Paimes, O.& Claver, C. Modular Furanoside Diphosphite Ligands for Pd-Catalyzed Asymmetric Allylic Substitution Reactions: Scope and Limitations. Adv. Synth. Catal. 347, 1257 –1266 (2005)
		34		S	Dieguez, M.; Paimes, O.& Claver, C. Modular Furanoside Diphosphite Ligands for Pd-Catalyzed Asymmetric Allylic Substitution Reactions: Scope and Limitations. Adv. Synth. Catal. 347, 1257 –1266 (2005)
		6		R	Dieguez, M.; Paimes, O.& Claver, C. Modular Furanoside Diphosphite Ligands for Pd-Catalyzed Asymmetric Allylic Substitution Reactions: Scope and Limitations. Adv. Synth. Catal. 347, 1257 –1266 (2005)
		31		R	Dieguez, M.; Paimes, O.& Claver, C. Modular Furanoside Diphosphite Ligands for Pd-Catalyzed Asymmetric Allylic Substitution Reactions: Scope and Limitations. Adv. Synth. Catal. 347, 1257 –1266 (2005)
		50		R	Dieguez, M.; Paimes, O.& Claver, C. Modular Furanoside Diphosphite Ligands for Pd-Catalyzed Asymmetric Allylic Substitution Reactions: Scope and Limitations. Adv. Synth. Catal. 347, 1257 –1266 (2005)
		45		R	Dieguez, M.; Paimes, O.& Claver, C. Modular Furanoside Diphosphite Ligands for Pd-Catalyzed Asymmetric Allylic Substitution Reactions: Scope and Limitations. Adv. Synth. Catal. 347, 1257 –1266 (2005)
		12		S	Dieguez, M.; Paimes, O.& Claver, C. Modular Furanoside Diphosphite Ligands for Pd-Catalyzed Asymmetric Allylic Substitution Reactions: Scope and Limitations. Adv. Synth. Catal. 347, 1257 –1266 (2005)
		57		S	Dieguez, M.; Paimes, O.& Claver, C. Modular Furanoside Diphosphite Ligands for Pd-Catalyzed Asymmetric Allylic Substitution Reactions: Scope and Limitations. Adv. Synth. Catal. 347, 1257 –1266 (2005)
		74		S	Dieguez, M.; Paimes, O.& Claver, C. Modular Furanoside Diphosphite Ligands for Pd-Catalyzed Asymmetric Allylic Substitution Reactions: Scope and Limitations. Adv. Synth. Catal. 347, 1257 –1266 (2005)
		62		S	Dieguez, M.; Paimes, O.& Claver, C. Modular Furanoside Diphosphite Ligands for Pd-Catalyzed Asymmetric Allylic Substitution Reactions: Scope and Limitations. Adv. Synth. Catal. 347, 1257 –1266 (2005)
		5		R	Dieguez, M.; Paimes, O.& Claver, C. Modular Furanoside Diphosphite Ligands for Pd-Catalyzed Asymmetric Allylic Substitution Reactions: Scope and Limitations. Adv. Synth. Catal. 347, 1257 –1266 (2005)
		40		R	Dieguez, M.; Paimes, O.& Claver, C. Modular Furanoside Diphosphite Ligands for Pd-Catalyzed Asymmetric Allylic Substitution Reactions: Scope and Limitations. Adv. Synth. Catal. 347, 1257 –1266 (2005)
		39		R	Dieguez, M.; Paimes, O.& Claver, C. Modular Furanoside Diphosphite Ligands for Pd-Catalyzed Asymmetric Allylic Substitution Reactions: Scope and Limitations. Adv. Synth. Catal. 347, 1257 –1266 (2005)
		70		S	Dieguez, M.; Paimes, O.& Claver, C. Modular Furanoside Diphosphite Ligands for Pd-Catalyzed Asymmetric Allylic Substitution Reactions: Scope and Limitations. Adv. Synth. Catal. 347, 1257 –1266 (2005)
		33		R	Dieguez, M.; Paimes, O.& Claver, C. Modular Furanoside Diphosphite Ligands for Pd-Catalyzed Asymmetric Allylic Substitution Reactions: Scope and Limitations. Adv. Synth. Catal. 347, 1257 –1266 (2005)
		73		R	Dieguez, M.; Paimes, O.& Claver, C. Modular Furanoside Diphosphite Ligands for Pd-Catalyzed Asymmetric Allylic Substitution Reactions: Scope and Limitations. Adv. Synth. Catal. 347, 1257 –1266 (2005)
		85		S	Dieguez, M.; Paimes, O.& Claver, C. Modular Furanoside Diphosphite Ligands for Pd-Catalyzed Asymmetric Allylic Substitution Reactions: Scope and Limitations. Adv. Synth. Catal. 347, 1257 –1266 (2005)
		5		S	Malaise, G.; Ramdeehul, S.; Osborn, J.A.; Barloy, L.; Kyritsakas, N. & Graff, R. Palladium Complexes with Chiral Diphospholane Ligands: Comparative Catalytic Properties and Analysis of (η3-Allyl)palladium Species. Eur. J. Inorg. Chem. 3987-4001 (2004)
		83		S	Malaise, G.; Ramdeehul, S.; Osborn, J.A.; Barloy, L.; Kyritsakas, N. & Graff, R. Palladium Complexes with Chiral Diphospholane Ligands: Comparative Catalytic Properties and Analysis of (η3-Allyl)palladium Species. Eur. J. Inorg. Chem. 3987-4001 (2004)
		78		S	Gilbertson, S. R. & Xie, D. Proline-Based P,N Ligands in Palladium-Catalyzed Asymmetric p-Allyl Additions. Angew. Chem. Int. Ed. 38(18), 2750-2752 (1999)
		30		R	Kudis, S.; Helmchem, G. Enantioselective Allylic Substitution of Cyclic Substrates by Catalysis with Palladium Complexes of P,N-Chelate Ligands with a Cymantrene Uniit. Angew. Chem. Int. Ed. 37 (21), 3047-3050 (1998)
		20		R	Kudis, S.; Helmchem, G. Enantioselective Allylic Substitution of Cyclic Substrates by Catalysis with Palladium Complexes of P,N-Chelate Ligands with a Cymantrene Uniit. Angew. Chem. Int. Ed. 37 (21), 3047-3050 (1998)
		31		R	Kudis, S.; Helmchem, G. Enantioselective Allylic Substitution of Cyclic Substrates by Catalysis with Palladium Complexes of P,N-Chelate Ligands with a Cymantrene Uniit. Angew. Chem. Int. Ed. 37 (21), 3047-3050 (1998)
		85		R	Kudis, S.; Helmchem, G. Enantioselective Allylic Substitution of Cyclic Substrates by Catalysis with Palladium Complexes of P,N-Chelate Ligands with a Cymantrene Uniit. Angew. Chem. Int. Ed. 37 (21), 3047-3050 (1998)
		99		S	Dieguez, M.; Paimes, O.& Claver, C. New Phosphite-Oxazoline Ligands for Efficient Pd-Catalyzed Substitution Reactions. J. Am. Chem. Soc. 127, 3646-3647 (2005)
		50		S	Xiao, L.; Weissensteiner, W.;Mereiter K. & Widhalm, M. Novel Chiral Biferrocene Ligands for Palladium-Catalyzed Allylic Substitution Reactions. J. Org. Chem. 67, 2206-2214 (2002)
		49		S	Xiao, L.; Weissensteiner, W.;Mereiter K. & Widhalm, M. Novel Chiral Biferrocene Ligands for Palladium-Catalyzed Allylic Substitution Reactions. J. Org. Chem. 67, 2206-2214 (2002)
		49		S	Xiao, L.; Weissensteiner, W.;Mereiter K. & Widhalm, M. Novel Chiral Biferrocene Ligands for Palladium-Catalyzed Allylic Substitution Reactions. J. Org. Chem. 67, 2206-2214 (2002)
		61		S	Xiao, L.; Weissensteiner, W.;Mereiter K. & Widhalm, M. Novel Chiral Biferrocene Ligands for Palladium-Catalyzed Allylic Substitution Reactions. J. Org. Chem. 67, 2206-2214 (2002)
		57		S	Xiao, L.; Weissensteiner, W.;Mereiter K. & Widhalm, M. Novel Chiral Biferrocene Ligands for Palladium-Catalyzed Allylic Substitution Reactions. J. Org. Chem. 67, 2206-2214 (2002)
		65		R	Xiao, L.; Weissensteiner, W.;Mereiter K. & Widhalm, M. Novel Chiral Biferrocene Ligands for Palladium-Catalyzed Allylic Substitution Reactions. J. Org. Chem. 67, 2206-2214 (2002)
		22		S	Xiao, L.; Weissensteiner, W.;Mereiter K. & Widhalm, M. Novel Chiral Biferrocene Ligands for Palladium-Catalyzed Allylic Substitution Reactions. J. Org. Chem. 67, 2206-2214 (2002)
		1		S	Xiao, L.; Weissensteiner, W.;Mereiter K. & Widhalm, M. Novel Chiral Biferrocene Ligands for Palladium-Catalyzed Allylic Substitution Reactions. J. Org. Chem. 67, 2206-2214 (2002)
		43		S	Xiao, L.; Weissensteiner, W.;Mereiter K. & Widhalm, M. Novel Chiral Biferrocene Ligands for Palladium-Catalyzed Allylic Substitution Reactions. J. Org. Chem. 67, 2206-2214 (2002)
		46		S	Xiao, L.; Weissensteiner, W.;Mereiter K. & Widhalm, M. Novel Chiral Biferrocene Ligands for Palladium-Catalyzed Allylic Substitution Reactions. J. Org. Chem. 67, 2206-2214 (2002)
		36		R	Xiao, L.; Weissensteiner, W.;Mereiter K. & Widhalm, M. Novel Chiral Biferrocene Ligands for Palladium-Catalyzed Allylic Substitution Reactions. J. Org. Chem. 67, 2206-2214 (2002)
		73		R	Geisler, F. M. & Helmchen, G. Chiral Phosphinooxazolines with a Pentamethylferrocene BackbonesSynthesis and Use as Ligands in Asymmetric Catalysis. J. Org. Chem. 71, 2486-2492 (2006)
		81		R	Geisler, F. M. & Helmchen, G. Chiral Phosphinooxazolines with a Pentamethylferrocene BackbonesSynthesis and Use as Ligands in Asymmetric Catalysis. J. Org. Chem. 71, 2486-2492 (2006)
		66		R	Geisler, F. M. & Helmchen, G. Chiral Phosphinooxazolines with a Pentamethylferrocene BackbonesSynthesis and Use as Ligands in Asymmetric Catalysis. J. Org. Chem. 71, 2486-2492 (2006)
		15		R	Geisler, F. M. & Helmchen, G. Chiral Phosphinooxazolines with a Pentamethylferrocene BackbonesSynthesis and Use as Ligands in Asymmetric Catalysis. J. Org. Chem. 71, 2486-2492 (2006)
		48		S	Mata, Y.; Claver, C. Dieguez, M. & Paimes, O. Pyranoside phosphite–phosphoroamidite ligands for Pd-catalyzed asymmetric allylic alkylation reactions. Tetrahedron: Asymmetry 17, 3282–3287 (2006)
		46		S	Mata, Y.; Claver, C. Dieguez, M. & Paimes, O. Pyranoside phosphite–phosphoroamidite ligands for Pd-catalyzed asymmetric allylic alkylation reactions. Tetrahedron: Asymmetry 17, 3282–3287 (2006)
		22		S	Mata, Y.; Claver, C. Dieguez, M. & Paimes, O. Pyranoside phosphite–phosphoroamidite ligands for Pd-catalyzed asymmetric allylic alkylation reactions. Tetrahedron: Asymmetry 17, 3282–3287 (2006)
		36		S	Spohr, V.; Kaiser, J. P. & Reggelin, M. C-Phosphanylated sulfoximines: synthesis and applications in asymmetric allylic substitution reactions. Tetrahedron: Asymmetry 17, 500–503 (2006)
		12		ND	Jiang, B.; Huang, Z.-G. & Cheng, k.-J. Preparation of N-phenyl-(S)-prolinol-derived P,N-ligands and their application in Pd-catalyzed asymmetric allylic alkylation. Tetrahedron: Asymmetry 17, 942–951 (2006)
		4		R	Dieguez, M.; Paimes, O.& Claver, C. Furanoside thioether–phosphinite ligands for Pd-catalyzed asymmetric allylic substitution reactions: Scope and limitationsJournal of Organometallic Chemistry 691, 2257–2262 (2006)
		21		R	Dieguez, M.; Paimes, O.& Claver, C. Furanoside thioether–phosphinite ligands for Pd-catalyzed asymmetric allylic substitution reactions: Scope and limitationsJournal of Organometallic Chemistry 691, 2257–2262 (2006)
		41		R	Dieguez, M.; Paimes, O.& Claver, C. Furanoside thioether–phosphinite ligands for Pd-catalyzed asymmetric allylic substitution reactions: Scope and limitationsJournal of Organometallic Chemistry 691, 2257–2262 (2006)
		75		S	Dieguez, M.; Paimes, O.& Claver, C. Furanoside thioether–phosphinite ligands for Pd-catalyzed asymmetric allylic substitution reactions: Scope and limitationsJournal of Organometallic Chemistry 691, 2257–2262 (2006)
		28		R	Dieguez, M.; Paimes, O.& Claver, C. Furanoside thioether–phosphinite ligands for Pd-catalyzed asymmetric allylic substitution reactions: Scope and limitationsJournal of Organometallic Chemistry 691, 2257–2262 (2006)
		2		R	Dieguez, M.; Paimes, O.& Claver, C. Furanoside thioether–phosphinite ligands for Pd-catalyzed asymmetric allylic substitution reactions: Scope and limitationsJournal of Organometallic Chemistry 691, 2257–2262 (2006)
		24		R	Dieguez, M.; Paimes, O.& Claver, C. Furanoside thioether–phosphinite ligands for Pd-catalyzed asymmetric allylic substitution reactions: Scope and limitationsJournal of Organometallic Chemistry 691, 2257–2262 (2006)
		16		R	Mikhel, I. S.; Bernardinelli, G. & Alexakis, A. Chiral P-monodentate phosphoramidite and phosphite ligands for the enantioselective Pd-catalyzed allylic alkylation. Inorganica Chimica Acta 359, 1826–1836 (2006)
		6		R	Mikhel, I. S.; Bernardinelli, G. & Alexakis, A. Chiral P-monodentate phosphoramidite and phosphite ligands for the enantioselective Pd-catalyzed allylic alkylation. Inorganica Chimica Acta 359, 1826–1836 (2006)
		40		S	Mikhel, I. S.; Bernardinelli, G. & Alexakis, A. Chiral P-monodentate phosphoramidite and phosphite ligands for the enantioselective Pd-catalyzed allylic alkylation. Inorganica Chimica Acta 359, 1826–1836 (2006)
		49		S	Mikhel, I. S.; Bernardinelli, G. & Alexakis, A. Chiral P-monodentate phosphoramidite and phosphite ligands for the enantioselective Pd-catalyzed allylic alkylation. Inorganica Chimica Acta 359, 1826–1836 (2006)
		34		S	Mikhel, I. S.; Bernardinelli, G. & Alexakis, A. Chiral P-monodentate phosphoramidite and phosphite ligands for the enantioselective Pd-catalyzed allylic alkylation. Inorganica Chimica Acta 359, 1826–1836 (2006)
		36		R	Mikhel, I. S.; Bernardinelli, G. & Alexakis, A. Chiral P-monodentate phosphoramidite and phosphite ligands for the enantioselective Pd-catalyzed allylic alkylation. Inorganica Chimica Acta 359, 1826–1836 (2006)
		33		S	Mikhel, I. S.; Bernardinelli, G. & Alexakis, A. Chiral P-monodentate phosphoramidite and phosphite ligands for the enantioselective Pd-catalyzed allylic alkylation. Inorganica Chimica Acta 359, 1826–1836 (2006)
		48		S	Mikhel, I. S.; Bernardinelli, G. & Alexakis, A. Chiral P-monodentate phosphoramidite and phosphite ligands for the enantioselective Pd-catalyzed allylic alkylation. Inorganica Chimica Acta 359, 1826–1836 (2006)
		51		S	Mikhel, I. S.; Bernardinelli, G. & Alexakis, A. Chiral P-monodentate phosphoramidite and phosphite ligands for the enantioselective Pd-catalyzed allylic alkylation. Inorganica Chimica Acta 359, 1826–1836 (2006)
		26		R	Mikhel, I. S.; Bernardinelli, G. & Alexakis, A. Chiral P-monodentate phosphoramidite and phosphite ligands for the enantioselective Pd-catalyzed allylic alkylation. Inorganica Chimica Acta 359, 1826–1836 (2006)
		36		S	Mikhel, I. S.; Bernardinelli, G. & Alexakis, A. Chiral P-monodentate phosphoramidite and phosphite ligands for the enantioselective Pd-catalyzed allylic alkylation. Inorganica Chimica Acta 359, 1826–1836 (2006)
		11		S	Bueno, A.; Moreno, R.M. & Moyano, A. 1-Amino-1-ferrocenyl-2-methyl-2-propanol: a case study on the conformational control of asymmetric induction. Tetrahedron: Asymmetry 16,1763–1778 (2005)
		56		S	Bueno, A.; Moreno, R.M. & Moyano, A. 1-Amino-1-ferrocenyl-2-methyl-2-propanol: a case study on the conformational control of asymmetric induction. Tetrahedron: Asymmetry 16,1763–1778 (2005)
		65		R	Yamagishi, T.; Ohnuki, M.; Kiyooka, T.; Masui, D.; Sato, K.; & Yamaguchi, M. Construction of P-stereogenic center by selective ligation of N P N type ligands and application to asymmetric allylic substitution reactions. Tetrahedron: Asymmetry 14, 3275–3279 (2003)
		57		R	Yamagishi, T.; Ohnuki, M.; Kiyooka, T.; Masui, D.; Sato, K.; & Yamaguchi, M. Construction of P-stereogenic center by selective ligation of N P N type ligands and application to asymmetric allylic substitution reactions. Tetrahedron: Asymmetry 14, 3275–3279 (2003)
		46		R	Yamagishi, T.; Ohnuki, M.; Kiyooka, T.; Masui, D.; Sato, K.; & Yamaguchi, M. Construction of P-stereogenic center by selective ligation of N P N type ligands and application to asymmetric allylic substitution reactions. Tetrahedron: Asymmetry 14, 3275–3279 (2003)
		0		ND	Blanc, C.; Hannedouche, J.; & Agbossou-Niedercorn, F. Two-fold amino acid-based chiral aminophosphine–oxazolines and use in asymmetric allylic alkylation. Tetrahedron Letters 44, 6469–6473 (2003)
		0		ND	Blanc, C.; Hannedouche, J.; & Agbossou-Niedercorn, F. Two-fold amino acid-based chiral aminophosphine–oxazolines and use in asymmetric allylic alkylation. Tetrahedron Letters 44, 6469–6473 (2003)
		28		R	Bourghida, M. & Widhalm, M. Steric hindarance versus asymmetric induction: new PN ligands for carbon-carbon coupling reactions. Tetrahedron: asymmetry 9, 1073-1083 (1998)
		5		S	Gamez, P.; Dunjic,B.; Fache F.; & Lemaire, M. Homogeneous and Heterogeneous Pd-catalyzed Enantioselective Alkylation with C2-symmetric Chiral Nitrogen Ligands. Tetrahedron: Asymmetry, 6, 1109-1116 (1995)
		2		R	Gamez, P.; Dunjic,B.; Fache F.; & Lemaire, M. Homogeneous and Heterogeneous Pd-catalyzed Enantioselective Alkylation with C2-symmetric Chiral Nitrogen Ligands. Tetrahedron: Asymmetry, 6, 1109-1116 (1995)
		7		R	Gamez, P.; Dunjic,B.; Fache F.; & Lemaire, M. Homogeneous and Heterogeneous Pd-catalyzed Enantioselective Alkylation with C2-symmetric Chiral Nitrogen Ligands. Tetrahedron: Asymmetry, 6, 1109-1116 (1995)
		16		S	Gamez, P.; Dunjic,B.; Fache F.; & Lemaire, M. Homogeneous and Heterogeneous Pd-catalyzed Enantioselective Alkylation with C2-symmetric Chiral Nitrogen Ligands. Tetrahedron: Asymmetry, 6, 1109-1116 (1995)
		10		S	Gamez, P.; Dunjic,B.; Fache F.; & Lemaire, M. Homogeneous and Heterogeneous Pd-catalyzed Enantioselective Alkylation with C2-symmetric Chiral Nitrogen Ligands. Tetrahedron: Asymmetry, 6, 1109-1116 (1995)
		2		S	Pamies, O.; Ruiz, A.; Net, G.; Claver, C.; Kalchhauser, H. & Widhalm, M. Asymmetric Allylic Substitution Reactions with a Xylophos-Pd Catalyst. Monatshefte fur Chemie 131, 1173-1179 (2000)
		74		R	Mata, Y.; Dieguez, M.; Paimes, O. & Claver, C. New Carbohydrate-Based Phosphite-Oxazoline Ligands as Highly Versatile Ligands for Palladium-Catalyzed Allylic Substitution Reactions. Adv. Synth. Catal. 347, 1943 – 1947 (2005)
		70		R	Mata, Y.; Dieguez, M.; Paimes, O. & Claver, C. New Carbohydrate-Based Phosphite-Oxazoline Ligands as Highly Versatile Ligands for Palladium-Catalyzed Allylic Substitution Reactions. Adv. Synth. Catal. 347, 1943 – 1947 (2005)
		68		R	Mata, Y.; Dieguez, M.; Paimes, O. & Claver, C. New Carbohydrate-Based Phosphite-Oxazoline Ligands as Highly Versatile Ligands for Palladium-Catalyzed Allylic Substitution Reactions. Adv. Synth. Catal. 347, 1943 – 1947 (2005)
		72		R	Mata, Y.; Dieguez, M.; Paimes, O. & Claver, C. New Carbohydrate-Based Phosphite-Oxazoline Ligands as Highly Versatile Ligands for Palladium-Catalyzed Allylic Substitution Reactions. Adv. Synth. Catal. 347, 1943 – 1947 (2005)
		88		R	Geisler, F. M. & Helmchen, G. Chiral Phosphinooxazolines with a Pentamethylferrocene BackbonesSynthesis and Use as Ligands in Asymmetric Catalysis. J. Org. Chem. 71, 2486-2492 (2006)
		94		R	Evans, D. A.; Campos, K.R.; Tedrow, J.S.;Michael, F.E. & Gagne, M. R. Application of Chiral Mixed Phosphorus/Sulfur Ligands to Palladium-Catalyzed Allylic Substitutions. J. Am. Chem. Soc. 122, 7905-7920 (2000)
		13		S	Yan, Y.-Y. & Widhalm, M. Synthesis and application of macrocyclic binaphthyl ligands with extended chiral bias.Tetrahedron: Asymmetry 9, 3607–3610 (1998)
		10		S	Yan, Y.-Y. & Widhalm, M. Synthesis and application of macrocyclic binaphthyl ligands with extended chiral bias.Tetrahedron: Asymmetry 9, 3607–3610 (1998)
		10		R	Yan, Y.-Y. & Widhalm, M. Synthesis and application of macrocyclic binaphthyl ligands with extended chiral bias.Tetrahedron: Asymmetry 9, 3607–3610 (1998)
		10		S	Blanc, C.; Hannedouche, J.; & Agbossou-Niedercorn, F. Two-fold amino acid-based chiral aminophosphine–oxazolines and use in asymmetric allylic alkylation. Tetrahedron Letters 44, 6469–6473 (2003)
		5		R	Blanc, C.; Hannedouche, J.; & Agbossou-Niedercorn, F. Two-fold amino acid-based chiral aminophosphine–oxazolines and use in asymmetric allylic alkylation. Tetrahedron Letters 44, 6469–6473 (2003)
		15		R	Widhalm, W.; Mereiter, K. & Bourghida, M. A new Aminophosphine ligand containing axial and planar chiral elements. Tetrahedron: Asymmetry 9, 2983-2986, (1998)
		71		R	Widhalm, W.; Mereiter, K. & Bourghida, M. A new Aminophosphine ligand containing axial and planar chiral elements. Tetrahedron: Asymmetry 9, 2983-2986, (1998)
		64		R	Bolm, C.; Xiao, L. & Keselgruber, M. Synthesis of novel chiral phosphinocyrhetrenyloxazoline ligands and their application in asymmetric catalysis. Org. Biomol. Chem. 1, 145-152 (2003)
		56		R	Bolm, C.; Xiao, L. & Keselgruber, M. Synthesis of novel chiral phosphinocyrhetrenyloxazoline ligands and their application in asymmetric catalysis. Org. Biomol. Chem. 1, 145-152 (2003)
		51		R	Bolm, C.; Xiao, L. & Keselgruber, M. Synthesis of novel chiral phosphinocyrhetrenyloxazoline ligands and their application in asymmetric catalysis. Org. Biomol. Chem. 1, 145-152 (2003)
		6		S	Bolm, C.; Xiao, L. & Keselgruber, M. Synthesis of novel chiral phosphinocyrhetrenyloxazoline ligands and their application in asymmetric catalysis. Org. Biomol. Chem. 1, 145-152 (2003)
		68		R	Mata, Y.; Claver, C. Dieguez, M. & Paimes, O. Pyranoside phosphite–phosphoroamidite ligands for Pd-catalyzed asymmetric allylic alkylation reactions. Tetrahedron: Asymmetry 17, 3282–3287 (2006)
		10		S	Malaise, G.; Ramdeehul, S.; Osborn, J.A.; Barloy, L.; Kyritsakas, N. & Graff, R. Palladium Complexes with Chiral Diphospholane Ligands: Comparative Catalytic Properties and Analysis of (η3-Allyl)palladium Species. Eur. J. Inorg. Chem. 3987-4001 (2004)
		52		S	Malaise, G.; Ramdeehul, S.; Osborn, J.A.; Barloy, L.; Kyritsakas, N. & Graff, R. Palladium Complexes with Chiral Diphospholane Ligands: Comparative Catalytic Properties and Analysis of (η3-Allyl)palladium Species. Eur. J. Inorg. Chem. 3987-4001 (2004)
		86		S	Gilbertson, S. R. & Xie, D. Proline-Based P,N Ligands in Palladium-Catalyzed Asymmetric p-Allyl Additions. Angew. Chem. Int. Ed. 38(18), 2750-2752 (1999)
		76		S	Gilbertson, S. R. & Xie, D. Proline-Based P,N Ligands in Palladium-Catalyzed Asymmetric p-Allyl Additions. Angew. Chem. Int. Ed. 38(18), 2750-2752 (1999)
		68		S	Gilbertson, S. R. & Xie, D. Proline-Based P,N Ligands in Palladium-Catalyzed Asymmetric p-Allyl Additions. Angew. Chem. Int. Ed. 38(18), 2750-2752 (1999)
		68		S	Gilbertson, S. R. & Xie, D. Proline-Based P,N Ligands in Palladium-Catalyzed Asymmetric p-Allyl Additions. Angew. Chem. Int. Ed. 38(18), 2750-2752 (1999)
		76		S	Gilbertson, S. R. & Xie, D. Proline-Based P,N Ligands in Palladium-Catalyzed Asymmetric p-Allyl Additions. Angew. Chem. Int. Ed. 38(18), 2750-2752 (1999)
		80		S	Gilbertson, S. R. & Xie, D. Proline-Based P,N Ligands in Palladium-Catalyzed Asymmetric p-Allyl Additions. Angew. Chem. Int. Ed. 38(18), 2750-2752 (1999)
		80		R	Kudis, S.; Helmchem, G. Enantioselective Allylic Substitution of Cyclic Substrates by Catalysis with Palladium Complexes of P,N-Chelate Ligands with a Cymantrene Uniit. Angew. Chem. Int. Ed. 37 (21), 3047-3050 (1998)
		97		R	Dieguez, M.; Paimes, O.& Claver, C. New Phosphite-Oxazoline Ligands for Efficient Pd-Catalyzed Substitution Reactions. J. Am. Chem. Soc. 127, 3646-3647 (2005)
		33		S	Xiao, L.; Weissensteiner, W.;Mereiter K. & Widhalm, M. Novel Chiral Biferrocene Ligands for Palladium-Catalyzed Allylic Substitution Reactions. J. Org. Chem. 67, 2206-2214 (2002)
		27		S	Xiao, L.; Weissensteiner, W.;Mereiter K. & Widhalm, M. Novel Chiral Biferrocene Ligands for Palladium-Catalyzed Allylic Substitution Reactions. J. Org. Chem. 67, 2206-2214 (2002)
		58		S	Xiao, L.; Weissensteiner, W.;Mereiter K. & Widhalm, M. Novel Chiral Biferrocene Ligands for Palladium-Catalyzed Allylic Substitution Reactions. J. Org. Chem. 67, 2206-2214 (2002)
		41		S	Xiao, L.; Weissensteiner, W.;Mereiter K. & Widhalm, M. Novel Chiral Biferrocene Ligands for Palladium-Catalyzed Allylic Substitution Reactions. J. Org. Chem. 67, 2206-2214 (2002)
		53		S	Xiao, L.; Weissensteiner, W.;Mereiter K. & Widhalm, M. Novel Chiral Biferrocene Ligands for Palladium-Catalyzed Allylic Substitution Reactions. J. Org. Chem. 67, 2206-2214 (2002)
		59		R	Xiao, L.; Weissensteiner, W.;Mereiter K. & Widhalm, M. Novel Chiral Biferrocene Ligands for Palladium-Catalyzed Allylic Substitution Reactions. J. Org. Chem. 67, 2206-2214 (2002)
		11		S	Xiao, L.; Weissensteiner, W.;Mereiter K. & Widhalm, M. Novel Chiral Biferrocene Ligands for Palladium-Catalyzed Allylic Substitution Reactions. J. Org. Chem. 67, 2206-2214 (2002)
		12		S	Xiao, L.; Weissensteiner, W.;Mereiter K. & Widhalm, M. Novel Chiral Biferrocene Ligands for Palladium-Catalyzed Allylic Substitution Reactions. J. Org. Chem. 67, 2206-2214 (2002)
		55		S	Xiao, L.; Weissensteiner, W.;Mereiter K. & Widhalm, M. Novel Chiral Biferrocene Ligands for Palladium-Catalyzed Allylic Substitution Reactions. J. Org. Chem. 67, 2206-2214 (2002)
		42		S	Xiao, L.; Weissensteiner, W.;Mereiter K. & Widhalm, M. Novel Chiral Biferrocene Ligands for Palladium-Catalyzed Allylic Substitution Reactions. J. Org. Chem. 67, 2206-2214 (2002)
		11		R	Xiao, L.; Weissensteiner, W.;Mereiter K. & Widhalm, M. Novel Chiral Biferrocene Ligands for Palladium-Catalyzed Allylic Substitution Reactions. J. Org. Chem. 67, 2206-2214 (2002)
		15		R	Widhalm, W.; Mereiter, K. & Bourghida, M. A new Aminophosphine ligand containing axial and planar chiral elements. Tetrahedron: Asymmetry 9, 2983-2986, (1998)
		4		R	Widhalm, W.; Mereiter, K. & Bourghida, M. A new Aminophosphine ligand containing axial and planar chiral elements. Tetrahedron: Asymmetry 9, 2983-2986, (1998)
		21		R	Widhalm, W.; Mereiter, K. & Bourghida, M. A new Aminophosphine ligand containing axial and planar chiral elements. Tetrahedron: Asymmetry 9, 2983-2986, (1998)
		2		R	Pamies, O.; Ruiz, A.; Net, G.; Claver, C.; Kalchhauser, H. & Widhalm, M. Asymmetric Allylic Substitution Reactions with a Xylophos-Pd Catalyst. Monatshefte fur Chemie 131, 1173-1179 (2000)
		83		R	Bolm, C.; Xiao, L. & Keselgruber, M. Synthesis of novel chiral phosphinocyrhetrenyloxazoline ligands and their application in asymmetric catalysis. Org. Biomol. Chem. 1, 145-152 (2003)
		79		R	Bolm, C.; Xiao, L. & Keselgruber, M. Synthesis of novel chiral phosphinocyrhetrenyloxazoline ligands and their application in asymmetric catalysis. Org. Biomol. Chem. 1, 145-152 (2003)
		42		S	Bolm, C.; Xiao, L. & Keselgruber, M. Synthesis of novel chiral phosphinocyrhetrenyloxazoline ligands and their application in asymmetric catalysis. Org. Biomol. Chem. 1, 145-152 (2003)
		24		S	Bolm, C.; Xiao, L. & Keselgruber, M. Synthesis of novel chiral phosphinocyrhetrenyloxazoline ligands and their application in asymmetric catalysis. Org. Biomol. Chem. 1, 145-152 (2003)
		63		R	Widhalm, W.; Mereiter, K. & Bourghida, M. A new Aminophosphine ligand containing axial and planar chiral elements. Tetrahedron: Asymmetry 9, 2983-2986, (1998)
		56		R	Widhalm, W.; Mereiter, K. & Bourghida, M. A new Aminophosphine ligand containing axial and planar chiral elements. Tetrahedron: Asymmetry 9, 2983-2986, (1998)
		87		S	Mata, Y.; Claver, C. Dieguez, M. & Paimes, O. Pyranoside phosphite–phosphoroamidite ligands for Pd-catalyzed asymmetric allylic alkylation reactions. Tetrahedron: Asymmetry 17, 3282–3287 (2006)
		80		S	Blanc, C.; Hannedouche, J.; & Agbossou-Niedercorn, F. Two-fold amino acid-based chiral aminophosphine–oxazolines and use in asymmetric allylic alkylation. Tetrahedron Letters 44, 6469–6473 (2003)
		78		R	Kudis, S.; Helmchem, G. Enantioselective Allylic Substitution of Cyclic Substrates by Catalysis with Palladium Complexes of P,N-Chelate Ligands with a Cymantrene Uniit. Angew. Chem. Int. Ed. 37 (21), 3047-3050 (1998)
		93		S	Trost, B. M. & Bunt, R. C. Asymmetric Induction in Allylic Alkylations of 3-( Acyloxy )cycloalkenes. J. Am. Chem. SOC. 116, 4089-4090 (1994)
		98		S	Dieguez, M.; Paimes, O.& Claver, C. New Phosphite-Oxazoline Ligands for Efficient Pd-Catalyzed Substitution Reactions. J. Am. Chem. Soc. 127, 3646-3647 (2005)
		96		R	Evans, D. A.; Campos, K.R.; Tedrow, J.S.;Michael, F.E. & Gagne, M. R. Application of Chiral Mixed Phosphorus/Sulfur Ligands to Palladium-Catalyzed Allylic Substitutions. J. Am. Chem. Soc. 122, 7905-7920 (2000)
		77		S	Xiao, L.; Weissensteiner, W.;Mereiter K. & Widhalm, M. Novel Chiral Biferrocene Ligands for Palladium-Catalyzed Allylic Substitution Reactions. J. Org. Chem. 67, 2206-2214 (2002)
		77		S	Xiao, L.; Weissensteiner, W.;Mereiter K. & Widhalm, M. Novel Chiral Biferrocene Ligands for Palladium-Catalyzed Allylic Substitution Reactions. J. Org. Chem. 67, 2206-2214 (2002)
		69		S	Xiao, L.; Weissensteiner, W.;Mereiter K. & Widhalm, M. Novel Chiral Biferrocene Ligands for Palladium-Catalyzed Allylic Substitution Reactions. J. Org. Chem. 67, 2206-2214 (2002)
		81		S	Xiao, L.; Weissensteiner, W.;Mereiter K. & Widhalm, M. Novel Chiral Biferrocene Ligands for Palladium-Catalyzed Allylic Substitution Reactions. J. Org. Chem. 67, 2206-2214 (2002)
		74		S	Xiao, L.; Weissensteiner, W.;Mereiter K. & Widhalm, M. Novel Chiral Biferrocene Ligands for Palladium-Catalyzed Allylic Substitution Reactions. J. Org. Chem. 67, 2206-2214 (2002)
		77		R	Xiao, L.; Weissensteiner, W.;Mereiter K. & Widhalm, M. Novel Chiral Biferrocene Ligands for Palladium-Catalyzed Allylic Substitution Reactions. J. Org. Chem. 67, 2206-2214 (2002)
		23		S	Xiao, L.; Weissensteiner, W.;Mereiter K. & Widhalm, M. Novel Chiral Biferrocene Ligands for Palladium-Catalyzed Allylic Substitution Reactions. J. Org. Chem. 67, 2206-2214 (2002)
		1		S	Xiao, L.; Weissensteiner, W.;Mereiter K. & Widhalm, M. Novel Chiral Biferrocene Ligands for Palladium-Catalyzed Allylic Substitution Reactions. J. Org. Chem. 67, 2206-2214 (2002)
		70		S	Xiao, L.; Weissensteiner, W.;Mereiter K. & Widhalm, M. Novel Chiral Biferrocene Ligands for Palladium-Catalyzed Allylic Substitution Reactions. J. Org. Chem. 67, 2206-2214 (2002)
		65		S	Xiao, L.; Weissensteiner, W.;Mereiter K. & Widhalm, M. Novel Chiral Biferrocene Ligands for Palladium-Catalyzed Allylic Substitution Reactions. J. Org. Chem. 67, 2206-2214 (2002)
		1		R	Xiao, L.; Weissensteiner, W.;Mereiter K. & Widhalm, M. Novel Chiral Biferrocene Ligands for Palladium-Catalyzed Allylic Substitution Reactions. J. Org. Chem. 67, 2206-2214 (2002)
		94		R	Geisler, F. M. & Helmchen, G. Chiral Phosphinooxazolines with a Pentamethylferrocene BackbonesSynthesis and Use as Ligands in Asymmetric Catalysis. J. Org. Chem. 71, 2486-2492 (2006)
		82		S	Mata, Y.; Claver, C. Dieguez, M. & Paimes, O. Pyranoside phosphite–phosphoroamidite ligands for Pd-catalyzed asymmetric allylic alkylation reactions. Tetrahedron: Asymmetry 17, 3282–3287 (2006)
		81		S	Mata, Y.; Claver, C. Dieguez, M. & Paimes, O. Pyranoside phosphite–phosphoroamidite ligands for Pd-catalyzed asymmetric allylic alkylation reactions. Tetrahedron: Asymmetry 17, 3282–3287 (2006)
		42		S	Mata, Y.; Claver, C. Dieguez, M. & Paimes, O. Pyranoside phosphite–phosphoroamidite ligands for Pd-catalyzed asymmetric allylic alkylation reactions. Tetrahedron: Asymmetry 17, 3282–3287 (2006)
		79		S	Dieguez, M.; Paimes, O.& Claver, C. Furanoside thioether–phosphinite ligands for Pd-catalyzed asymmetric allylic substitution reactions: Scope and limitationsJournal of Organometallic Chemistry 691, 2257–2262 (2006)
		79		R	Yamagishi, T.; Ohnuki, M.; Kiyooka, T.; Masui, D.; Sato, K.; & Yamaguchi, M. Construction of P-stereogenic center by selective ligation of N P N type ligands and application to asymmetric allylic substitution reactions. Tetrahedron: Asymmetry 14, 3275–3279 (2003)
		86		R	Yamagishi, T.; Ohnuki, M.; Kiyooka, T.; Masui, D.; Sato, K.; & Yamaguchi, M. Construction of P-stereogenic center by selective ligation of N P N type ligands and application to asymmetric allylic substitution reactions. Tetrahedron: Asymmetry 14, 3275–3279 (2003)
		85		R	Yamagishi, T.; Ohnuki, M.; Kiyooka, T.; Masui, D.; Sato, K.; & Yamaguchi, M. Construction of P-stereogenic center by selective ligation of N P N type ligands and application to asymmetric allylic substitution reactions. Tetrahedron: Asymmetry 14, 3275–3279 (2003)
		63		R	Bourghida, M. & Widhalm, M. Steric hindarance versus asymmetric induction: new PN ligands for carbon-carbon coupling reactions. Tetrahedron: asymmetry 9, 1073-1083 (1998)
		24		R	Bourghida, M. & Widhalm, M. Steric hindarance versus asymmetric induction: new PN ligands for carbon-carbon coupling reactions. Tetrahedron: asymmetry 9, 1073-1083 (1998)
		22		R	Bourghida, M. & Widhalm, M. Steric hindarance versus asymmetric induction: new PN ligands for carbon-carbon coupling reactions. Tetrahedron: asymmetry 9, 1073-1083 (1998)
		3		R	Pamies, O.; Ruiz, A.; Net, G.; Claver, C.; Kalchhauser, H. & Widhalm, M. Asymmetric Allylic Substitution Reactions with a Xylophos-Pd Catalyst. Monatshefte fur Chemie 131, 1173-1179 (2000)
		91		S	Raluy, E.; Claver, C.; Pamies, O. & Diéguez, M. First Chiral Phosphoroamidite-phosphite Ligands for Highly Enantioselective and Versatile Pd-Catalyzed Asymmetric Allylic Substitution Reactions. Org. Lett. 9,(1), 49-52 (2007)
		84		S	Raluy, E.; Claver, C.; Pamies, O. & Diéguez, M. First Chiral Phosphoroamidite-phosphite Ligands for Highly Enantioselective and Versatile Pd-Catalyzed Asymmetric Allylic Substitution Reactions. Org. Lett. 9,(1), 49-52 (2007)
		43		R	Mata, Y.; Claver, C. Dieguez, M. & Paimes, O. Pyranoside phosphite–phosphoroamidite ligands for Pd-catalyzed asymmetric allylic alkylation reactions. Tetrahedron: Asymmetry 17, 3282–3287 (2006)
		45		R	Mata, Y.; Claver, C. Dieguez, M. & Paimes, O. Pyranoside phosphite–phosphoroamidite ligands for Pd-catalyzed asymmetric allylic alkylation reactions. Tetrahedron: Asymmetry 17, 3282–3287 (2006)
		61		R	Mata, Y.; Claver, C. Dieguez, M. & Paimes, O. Pyranoside phosphite–phosphoroamidite ligands for Pd-catalyzed asymmetric allylic alkylation reactions. Tetrahedron: Asymmetry 17, 3282–3287 (2006)
		5		S	Sturm, T.; Abada, B.; Weissensteiner, W.; Mereiter, K.; Manzanoc,B.R. & Jalón, F. A. Palladium-catalysed allylic alkylations and aminations with hetero- and homoannularly bridged bidentate ferrocene ligands. Journal of Molecular Catalysis A: Chemical 255, 209–219 (2006)
		44		R	Sturm, T.; Abada, B.; Weissensteiner, W.; Mereiter, K.; Manzanoc,B.R. & Jalón, F. A. Palladium-catalysed allylic alkylations and aminations with hetero- and homoannularly bridged bidentate ferrocene ligands. Journal of Molecular Catalysis A: Chemical 255, 209–219 (2006)
		55		R	Sturm, T.; Abada, B.; Weissensteiner, W.; Mereiter, K.; Manzanoc,B.R. & Jalón, F. A. Palladium-catalysed allylic alkylations and aminations with hetero- and homoannularly bridged bidentate ferrocene ligands. Journal of Molecular Catalysis A: Chemical 255, 209–219 (2006)
		22		S	Sturm, T.; Abada, B.; Weissensteiner, W.; Mereiter, K.; Manzanoc,B.R. & Jalón, F. A. Palladium-catalysed allylic alkylations and aminations with hetero- and homoannularly bridged bidentate ferrocene ligands. Journal of Molecular Catalysis A: Chemical 255, 209–219 (2006)
		43		S	Sturm, T.; Abada, B.; Weissensteiner, W.; Mereiter, K.; Manzanoc,B.R. & Jalón, F. A. Palladium-catalysed allylic alkylations and aminations with hetero- and homoannularly bridged bidentate ferrocene ligands. Journal of Molecular Catalysis A: Chemical 255, 209–219 (2006)
		15		R	Spohr, V.; Kaiser, J. P. & Reggelin, M. C-Phosphanylated sulfoximines: synthesis and applications in asymmetric allylic substitution reactions. Tetrahedron: Asymmetry 17, 500–503 (2006)
		8		S	Jiang, B.; Huang, Z.-G. & Cheng, k.-J. Preparation of N-phenyl-(S)-prolinol-derived P,N-ligands and their application in Pd-catalyzed asymmetric allylic alkylation. Tetrahedron: Asymmetry 17, 942–951 (2006)
		54		R	Bernardinellia, G. H.; Kündig, E. P.; Meiera, P.; Pfaltz, A.; Radkowskic, K.; Zimmermann, N. & Neuburger-Zehnder, M. Chiral Bidentate (Phosphinophenyl)benzoxazine Ligands in Asymmetric Catalysis. Helvetica Chimica Acta, 84 3233-3246 (2001)
		7		R	Dieguez, M.; Paimes, O.& Claver, C. Furanoside thioether–phosphinite ligands for Pd-catalyzed asymmetric allylic substitution reactions: Scope and limitations. Journal of Organometallic Chemistry 691, 2257–2262 (2006)
		4		R	Dieguez, M.; Paimes, O.& Claver, C. Furanoside thioether–phosphinite ligands for Pd-catalyzed asymmetric allylic substitution reactions: Scope and limitations. Journal of Organometallic Chemistry 691, 2257–2262 (2006)
		18		R	Dieguez, M.; Paimes, O.& Claver, C. Furanoside thioether–phosphinite ligands for Pd-catalyzed asymmetric allylic substitution reactions: Scope and limitations. Journal of Organometallic Chemistry 691, 2257–2262 (2006)
		33		R	Dieguez, M.; Paimes, O.& Claver, C. Furanoside thioether–phosphinite ligands for Pd-catalyzed asymmetric allylic substitution reactions: Scope and limitations. Journal of Organometallic Chemistry 691, 2257–2262 (2006)
		5		R	Dieguez, M.; Paimes, O.& Claver, C. Furanoside thioether–phosphinite ligands for Pd-catalyzed asymmetric allylic substitution reactions: Scope and limitations. Journal of Organometallic Chemistry 691, 2257–2262 (2006)
		13		R	Dieguez, M.; Paimes, O.& Claver, C. Furanoside thioether–phosphinite ligands for Pd-catalyzed asymmetric allylic substitution reactions: Scope and limitations. Journal of Organometallic Chemistry 691, 2257–2262 (2006)
		68		R	Dieguez, M.; Paimes, O.& Claver, C. Furanoside thioether–phosphinite ligands for Pd-catalyzed asymmetric allylic substitution reactions: Scope and limitations. Journal of Organometallic Chemistry 691, 2257–2262 (2006)
		1		R	Mikhel, I. S.; Bernardinelli, G. & Alexakis, A. Chiral P-monodentate phosphoramidite and phosphite ligands for the enantioselective Pd-catalyzed allylic alkylation. Inorganica Chimica Acta 359, 1826–1836 (2006)
		7		R	Mikhel, I. S.; Bernardinelli, G. & Alexakis, A. Chiral P-monodentate phosphoramidite and phosphite ligands for the enantioselective Pd-catalyzed allylic alkylation. Inorganica Chimica Acta 359, 1826–1836 (2006)
		9		R	Mikhel, I. S.; Bernardinelli, G. & Alexakis, A. Chiral P-monodentate phosphoramidite and phosphite ligands for the enantioselective Pd-catalyzed allylic alkylation. Inorganica Chimica Acta 359, 1826–1836 (2006)
		46		R	Mikhel, I. S.; Bernardinelli, G. & Alexakis, A. Chiral P-monodentate phosphoramidite and phosphite ligands for the enantioselective Pd-catalyzed allylic alkylation. Inorganica Chimica Acta 359, 1826–1836 (2006)
		45		R	Mikhel, I. S.; Bernardinelli, G. & Alexakis, A. Chiral P-monodentate phosphoramidite and phosphite ligands for the enantioselective Pd-catalyzed allylic alkylation. Inorganica Chimica Acta 359, 1826–1836 (2006)
		4		R	Mikhel, I. S.; Bernardinelli, G. & Alexakis, A. Chiral P-monodentate phosphoramidite and phosphite ligands for the enantioselective Pd-catalyzed allylic alkylation. Inorganica Chimica Acta 359, 1826–1836 (2006)
		29		S	Mikhel, I. S.; Bernardinelli, G. & Alexakis, A. Chiral P-monodentate phosphoramidite and phosphite ligands for the enantioselective Pd-catalyzed allylic alkylation. Inorganica Chimica Acta 359, 1826–1836 (2006)
		62		S	Reetz, M. T.; Bondarev, O. G., Gaisb, H.-J. & Bolm, C. BINOL-derived N-phosphino sulfoximines as ligands for asymmetric catalysis. Tetrahedron Letters 46, 5643–5646 (2005)
		44		R	Bueno, A.; Moreno, R.M. & Moyano, A. 1-Amino-1-ferrocenyl-2-methyl-2-propanol: a case study on the conformational control of asymmetric induction. Tetrahedron: Asymmetry 16,1763–1778 (2005)
		80		R	Bueno, A.; Moreno, R.M. & Moyano, A. 1-Amino-1-ferrocenyl-2-methyl-2-propanol: a case study on the conformational control of asymmetric induction. Tetrahedron: Asymmetry 16,1763–1778 (2005)
		10		S	Reetz, M. T.; Bondarev, O. G., Gaisb, H.-J. & Bolm, C. BINOL-derived N-phosphino sulfoximines as ligands for asymmetric catalysis. Tetrahedron Letters 46, 5643–5646 (2005)
		66		S	Reetz, M. T.; Bondarev, O. G., Gaisb, H.-J. & Bolm, C. BINOL-derived N-phosphino sulfoximines as ligands for asymmetric catalysis. Tetrahedron Letters 46, 5643–5646 (2005)
		64		S	Yamagishi, T.; Ohnuki, M.; Kiyooka, T.; Masui, D.; Sato, K.; & Yamaguchi, M. Construction of P-stereogenic center by selective ligation of N P N type ligands and application to asymmetric allylic substitution reactions. Tetrahedron: Asymmetry 14, 3275–3279 (2003)
		85		S	Yamagishi, T.; Ohnuki, M.; Kiyooka, T.; Masui, D.; Sato, K.; & Yamaguchi, M. Construction of P-stereogenic center by selective ligation of N P N type ligands and application to asymmetric allylic substitution reactions. Tetrahedron: Asymmetry 14, 3275–3279 (2003)
		94		S	Yamagishi, T.; Ohnuki, M.; Kiyooka, T.; Masui, D.; Sato, K.; & Yamaguchi, M. Construction of P-stereogenic center by selective ligation of N P N type ligands and application to asymmetric allylic substitution reactions. Tetrahedron: Asymmetry 14, 3275–3279 (2003)
		47		S	Blanc, C.; Hannedouche, J.; & Agbossou-Niedercorn, F. Two-fold amino acid-based chiral aminophosphine–oxazolines and use in asymmetric allylic alkylation. Tetrahedron Letters 44, 6469–6473 (2003)
		25		S	Blanc, C.; Hannedouche, J.; & Agbossou-Niedercorn, F. Two-fold amino acid-based chiral aminophosphine–oxazolines and use in asymmetric allylic alkylation. Tetrahedron Letters 44, 6469–6473 (2003)
		45		S	Blanc, C.; Hannedouche, J.; & Agbossou-Niedercorn, F. Two-fold amino acid-based chiral aminophosphine–oxazolines and use in asymmetric allylic alkylation. Tetrahedron Letters 44, 6469–6473 (2003)
		5		S	Blanc, C.; Hannedouche, J.; & Agbossou-Niedercorn, F. Two-fold amino acid-based chiral aminophosphine–oxazolines and use in asymmetric allylic alkylation. Tetrahedron Letters 44, 6469–6473 (2003)
		50		S	Zehnder, M.; Schaffner, S.; Neuburger, M. & Plattner, D.A. X-ray crystallographic and NMR spectroscopical characterization of intermediates in the Pd-catalyzed allylic substitution reaction with 4- substituted phosphinooxazolines. Correlation between intermediate structure and product configuration. Inorganica Chimica Acta 337, 287-298 (2002)
		56		S	Zehnder, M.; Schaffner, S.; Neuburger, M. & Plattner, D.A. X-ray crystallographic and NMR spectroscopical characterization of intermediates in the Pd-catalyzed allylic substitution reaction with 4- substituted phosphinooxazolines. Correlation between intermediate structure and product configuration. Inorganica Chimica Acta 337, 287-298 (2002)
		79		S	Zehnder, M.; Schaffner, S.; Neuburger, M. & Plattner, D.A. X-ray crystallographic and NMR spectroscopical characterization of intermediates in the Pd-catalyzed allylic substitution reaction with 4- substituted phosphinooxazolines. Correlation between intermediate structure and product configuration. Inorganica Chimica Acta 337, 287-298 (2002)
		71		S	Zehnder, M.; Schaffner, S.; Neuburger, M. & Plattner, D.A. X-ray crystallographic and NMR spectroscopical characterization of intermediates in the Pd-catalyzed allylic substitution reaction with 4- substituted phosphinooxazolines. Correlation between intermediate structure and product configuration. Inorganica Chimica Acta 337, 287-298 (2002)
		18		S	Zehnder, M.; Schaffner, S.; Neuburger, M. & Plattner, D.A. X-ray crystallographic and NMR spectroscopical characterization of intermediates in the Pd-catalyzed allylic substitution reaction with 4- substituted phosphinooxazolines. Correlation between intermediate structure and product configuration. Inorganica Chimica Acta 337, 287-298 (2002)
		20		R	Malaise, G.; Barloy, L.; & Osborn, J.A. ynthesis of xanthene-derived diimine and iminophosphine compounds as potential chiral bidentate ligands. Tetrahedron Letters 42, 7417–7419 (2001)
		36		R	Malaise, G.; Barloy, L.; & Osborn, J.A. ynthesis of xanthene-derived diimine and iminophosphine compounds as potential chiral bidentate ligands. Tetrahedron Letters 42, 7417–7419 (2001)
		40		R	Xu, G. & Gilbertson, S. R. Facile synthesis of proline based phosphine oxazoline ligands by formation of a P N bond. Tetrahedron Letters 43, 2811–2814 (2002)
		56		R	Wiese, B. & Helmchen, G. Chiral Phosphinooxazolines with a Bi- or Tricyclic Oxazoline Moiety -Applications in Pd-Catalyzed Allylic Alkylations. Tetrahedron Letters 39, 5727-5730 (1998)
		57		S	Wiese, B. & Helmchen, G. Chiral Phosphinooxazolines with a Bi- or Tricyclic Oxazoline Moiety -Applications in Pd-Catalyzed Allylic Alkylations. Tetrahedron Letters 39, 5727-5730 (1998)
		77		S	Wiese, B. & Helmchen, G. Chiral Phosphinooxazolines with a Bi- or Tricyclic Oxazoline Moiety -Applications in Pd-Catalyzed Allylic Alkylations. Tetrahedron Letters 39, 5727-5730 (1998)
		85		R	Wiese, B. & Helmchen, G. Chiral Phosphinooxazolines with a Bi- or Tricyclic Oxazoline Moiety -Applications in Pd-Catalyzed Allylic Alkylations. Tetrahedron Letters 39, 5727-5730 (1998)
		58		S	Wiese, B. & Helmchen, G. Chiral Phosphinooxazolines with a Bi- or Tricyclic Oxazoline Moiety -Applications in Pd-Catalyzed Allylic Alkylations. Tetrahedron Letters 39, 5727-5730 (1998)
		5		R	Bourghida, M. & Widhalm, M. Steric hindarance versus asymmetric induction: new PN ligands for carbon-carbon coupling reactions. Tetrahedron: asymmetry 9, 1073-1083 (1998)
		50		S	Bourghida, M. & Widhalm, M. Steric hindarance versus asymmetric induction: new PN ligands for carbon-carbon coupling reactions. Tetrahedron: asymmetry 9, 1073-1083 (1998)
		32		S	Bourghida, M. & Widhalm, M. Steric hindarance versus asymmetric induction: new PN ligands for carbon-carbon coupling reactions. Tetrahedron: asymmetry 9, 1073-1083 (1998)
		76		R	Wiese, B. & Helmchen, G. Chiral phosphinooxazolines with a bi- or tricyclic oxazoline moiety - applications in Pd-​catalyzed allylic alkylations. Tetrahedron Letters 39(32), 5727-5730 (1998)
		70		R	Wiese, B. & Helmchen, G. Chiral phosphinooxazolines with a bi- or tricyclic oxazoline moiety - applications in Pd-​catalyzed allylic alkylations. Tetrahedron Letters 39(32), 5727-5730 (1998)
		11		S	Ahn, K.H.; Cho, C.-W.; Park, J. & Lee, S. Pd-Catalyzed asymmetric allylic alkylations using various diphenylphosphino(oxazolinyl)ferrocene ligands. Tetrahedron: Asymmetry, 8, 1179-1185 (1997)
		35		S	Ahn, K.H.; Cho, C.-W.; Park, J. & Lee, S. Pd-Catalyzed asymmetric allylic alkylations using various diphenylphosphino(oxazolinyl)ferrocene ligands. Tetrahedron: Asymmetry, 8, 1179-1185 (1997)
		12		S	Ahn, K.H.; Cho, C.-W.; Park, J. & Lee, S. Pd-Catalyzed asymmetric allylic alkylations using various diphenylphosphino(oxazolinyl)ferrocene ligands. Tetrahedron: Asymmetry, 8, 1179-1185 (1997)
		12		S	Ahn, K.H.; Cho, C.-W.; Park, J. & Lee, S. Pd-Catalyzed asymmetric allylic alkylations using various diphenylphosphino(oxazolinyl)ferrocene ligands. Tetrahedron: Asymmetry, 8, 1179-1185 (1997)
		20		R	Ahn, K.H.; Cho, C.-W.; Park, J. & Lee, S. Pd-Catalyzed asymmetric allylic alkylations using various diphenylphosphino(oxazolinyl)ferrocene ligands. Tetrahedron: Asymmetry, 8, 1179-1185 (1997)
		33		R	Ahn, K.H.; Cho, C.-W.; Park, J. & Lee, S. Pd-Catalyzed asymmetric allylic alkylations using various diphenylphosphino(oxazolinyl)ferrocene ligands. Tetrahedron: Asymmetry, 8, 1179-1185 (1997)
		9		S	Ahn, K.H.; Cho, C.-W.; Park, J. & Lee, S. Pd-Catalyzed asymmetric allylic alkylations using various diphenylphosphino(oxazolinyl)ferrocene ligands. Tetrahedron: Asymmetry, 8, 1179-1185 (1997)
		28		S	Ahn, K.H.; Cho, C.-W.; Park, J. & Lee, S. Pd-Catalyzed asymmetric allylic alkylations using various diphenylphosphino(oxazolinyl)ferrocene ligands. Tetrahedron: Asymmetry, 8, 1179-1185 (1997)
		63		S	Ahn, K.H.; Cho, C.-W.; Park, J. & Lee, S. Pd-Catalyzed asymmetric allylic alkylations using various diphenylphosphino(oxazolinyl)ferrocene ligands. Tetrahedron: Asymmetry, 8, 1179-1185 (1997)
		32		S	Ahn, K.H.; Cho, C.-W.; Park, J. & Lee, S. Pd-Catalyzed asymmetric allylic alkylations using various diphenylphosphino(oxazolinyl)ferrocene ligands. Tetrahedron: Asymmetry, 8, 1179-1185 (1997)
		47		S	Gamez, P.; Dunjic,B.; Fache F.; & Lemaire, M. Homogeneous and Heterogeneous Pd-catalyzed Enantioselective Alkylation with C2-symmetric Chiral Nitrogen Ligands. Tetrahedron: Asymmetry, 6, 1109-1116 (1995)
		51		S	Boland, n.A.; Casey, M.; Hynes, S. J.; Matthews, J. W.; Müller-Bunz, H. & Wilkes, P. Preparation of enantiopure biimidazoline ligands and their use in asymmetric catalysis. Org. Biomol. Chem. 2, 1995-2002 (2004)
		56		S	Boland, n.A.; Casey, M.; Hynes, S. J.; Matthews, J. W.; Müller-Bunz, H. & Wilkes, P. Preparation of enantiopure biimidazoline ligands and their use in asymmetric catalysis. Org. Biomol. Chem. 2, 1995-2002 (2004)
		44		S	Boland, n.A.; Casey, M.; Hynes, S. J.; Matthews, J. W.; Müller-Bunz, H. & Wilkes, P. Preparation of enantiopure biimidazoline ligands and their use in asymmetric catalysis. Org. Biomol. Chem. 2, 1995-2002 (2004)
		57		S	Boland, n.A.; Casey, M.; Hynes, S. J.; Matthews, J. W.; Müller-Bunz, H. & Wilkes, P. Preparation of enantiopure biimidazoline ligands and their use in asymmetric catalysis. Org. Biomol. Chem. 2, 1995-2002 (2004)
		45		S	Boland, n.A.; Casey, M.; Hynes, S. J.; Matthews, J. W.; Müller-Bunz, H. & Wilkes, P. Preparation of enantiopure biimidazoline ligands and their use in asymmetric catalysis. Org. Biomol. Chem. 2, 1995-2002 (2004)
		34		S	Bolm, C.; Xiao, L. & Keselgruber, M. Synthesis of novel chiral phosphinocyrhetrenyloxazoline ligands and their application in asymmetric catalysis. Org. Biomol. Chem. 1, 145-152 (2003)
		34		S	Bolm, C.; Xiao, L. & Keselgruber, M. Synthesis of novel chiral phosphinocyrhetrenyloxazoline ligands and their application in asymmetric catalysis. Org. Biomol. Chem. 1, 145-152 (2003)
		51		S	Bolm, C.; Xiao, L. & Keselgruber, M. Synthesis of novel chiral phosphinocyrhetrenyloxazoline ligands and their application in asymmetric catalysis. Org. Biomol. Chem. 1, 145-152 (2003)
		53		S	Bolm, C.; Xiao, L. & Keselgruber, M. Synthesis of novel chiral phosphinocyrhetrenyloxazoline ligands and their application in asymmetric catalysis. Org. Biomol. Chem. 1, 145-152 (2003)
		82		S	Bernardinellia, G. H.; Kündig, E. P.; Meiera, P.; Pfaltz, A.; Radkowskic, K.; Zimmermann, N. & Neuburger-Zehnder, M. Chiral Bidentate (Phosphinophenyl)benzoxazine Ligands in Asymmetric Catalysis. Helvetica Chimica Acta, 84 3233-3246 (2001)
		13		S	Pamies, O.; Ruiz, A.; Net, G.; Claver, C.; Kalchhauser, H. & Widhalm, M. Asymmetric Allylic Substitution Reactions with a Xylophos-Pd Catalyst. Monatshefte fur Chemie 131, 1173-1179 (2000)
		52		S	Clark, T. P.; Landis, C. R. Resolved Chiral 3,4-Diazaphospholanes and Their Application to Catalytic Asymmetric Allylic Alkylation. J. Am. Chem. Soc. 125, 11792-11793 (2003)
		73		S	Clark, T. P.; Landis, C. R. Resolved Chiral 3,4-Diazaphospholanes and Their Application to Catalytic Asymmetric Allylic Alkylation. J. Am. Chem. Soc. 125, 11792-11793 (2003)
		53		S	Clark, T. P.; Landis, C. R. Resolved Chiral 3,4-Diazaphospholanes and Their Application to Catalytic Asymmetric Allylic Alkylation. J. Am. Chem. Soc. 125, 11792-11793 (2003)
		51		S	Clark, T. P.; Landis, C. R. Resolved Chiral 3,4-Diazaphospholanes and Their Application to Catalytic Asymmetric Allylic Alkylation. J. Am. Chem. Soc. 125, 11792-11793 (2003)
		46		S	Clark, T. P.; Landis, C. R. Resolved Chiral 3,4-Diazaphospholanes and Their Application to Catalytic Asymmetric Allylic Alkylation. J. Am. Chem. Soc. 125, 11792-11793 (2003)
		92		S	Clark, T. P.; Landis, C. R. Resolved Chiral 3,4-Diazaphospholanes and Their Application to Catalytic Asymmetric Allylic Alkylation. J. Am. Chem. Soc. 125, 11792-11793 (2003)
		89		S	Clark, T. P.; Landis, C. R. Resolved Chiral 3,4-Diazaphospholanes and Their Application to Catalytic Asymmetric Allylic Alkylation. J. Am. Chem. Soc. 125, 11792-11793 (2003)
		83		S	Clark, T. P.; Landis, C. R. Resolved Chiral 3,4-Diazaphospholanes and Their Application to Catalytic Asymmetric Allylic Alkylation. J. Am. Chem. Soc. 125, 11792-11793 (2003)
		92		S	Clark, T. P.; Landis, C. R. Resolved Chiral 3,4-Diazaphospholanes and Their Application to Catalytic Asymmetric Allylic Alkylation. J. Am. Chem. Soc. 125, 11792-11793 (2003)
		56		R	Clark, T. P.; Landis, C. R. Resolved Chiral 3,4-Diazaphospholanes and Their Application to Catalytic Asymmetric Allylic Alkylation. J. Am. Chem. Soc. 125, 11792-11793 (2003)
		84		S	Clark, T. P.; Landis, C. R. Resolved Chiral 3,4-Diazaphospholanes and Their Application to Catalytic Asymmetric Allylic Alkylation. J. Am. Chem. Soc. 125, 11792-11793 (2003)
		11		S	Clark, T. P.; Landis, C. R. Resolved Chiral 3,4-Diazaphospholanes and Their Application to Catalytic Asymmetric Allylic Alkylation. J. Am. Chem. Soc. 125, 11792-11793 (2003)
		38		S	Clark, T. P.; Landis, C. R. Resolved Chiral 3,4-Diazaphospholanes and Their Application to Catalytic Asymmetric Allylic Alkylation. J. Am. Chem. Soc. 125, 11792-11793 (2003)
		55		S	Clark, T. P.; Landis, C. R. Resolved Chiral 3,4-Diazaphospholanes and Their Application to Catalytic Asymmetric Allylic Alkylation. J. Am. Chem. Soc. 125, 11792-11793 (2003)
		40		R	Clark, T. P.; Landis, C. R. Resolved Chiral 3,4-Diazaphospholanes and Their Application to Catalytic Asymmetric Allylic Alkylation. J. Am. Chem. Soc. 125, 11792-11793 (2003)
		93		S	Dieguez, M.; Paimes, O.& Claver, C. New Phosphite-Oxazoline Ligands for Efficient Pd-Catalyzed Substitution Reactions. J. Am. Chem. Soc. 127, 3646-3647 (2005)
		57		S	Mata, Y.; Dieguez, M.; Paimes, O. & Claver, C. New Carbohydrate-Based Phosphite-Oxazoline Ligands as Highly Versatile Ligands for Palladium-Catalyzed Allylic Substitution Reactions. Adv. Synth. Catal. 347, 1943 – 1947 (2005)
		57		S	Mata, Y.; Dieguez, M.; Paimes, O. & Claver, C. New Carbohydrate-Based Phosphite-Oxazoline Ligands as Highly Versatile Ligands for Palladium-Catalyzed Allylic Substitution Reactions. Adv. Synth. Catal. 347, 1943 – 1947 (2005)
		48		S	Mata, Y.; Dieguez, M.; Paimes, O. & Claver, C. New Carbohydrate-Based Phosphite-Oxazoline Ligands as Highly Versatile Ligands for Palladium-Catalyzed Allylic Substitution Reactions. Adv. Synth. Catal. 347, 1943 – 1947 (2005)
		89		S	Mata, Y.; Claver, C. Dieguez, M. & Paimes, O. Pyranoside phosphite–phosphoroamidite ligands for Pd-catalyzed asymmetric allylic alkylation reactions. Tetrahedron: Asymmetry 17, 3282–3287 (2006)
		81		S	Mata, Y.; Claver, C. Dieguez, M. & Paimes, O. Pyranoside phosphite–phosphoroamidite ligands for Pd-catalyzed asymmetric allylic alkylation reactions. Tetrahedron: Asymmetry 17, 3282–3287 (2006)
		87		S	Mata, Y.; Claver, C. Dieguez, M. & Paimes, O. Pyranoside phosphite–phosphoroamidite ligands for Pd-catalyzed asymmetric allylic alkylation reactions. Tetrahedron: Asymmetry 17, 3282–3287 (2006)
		52		R	Dieguez, M.; Paimes, O.& Claver, C. Furanoside thioether–phosphinite ligands for Pd-catalyzed asymmetric allylic substitution reactions: Scope and limitations. Journal of Organometallic Chemistry 691, 2257–2262 (2006)
		65		R	Dieguez, M.; Paimes, O.& Claver, C. Furanoside thioether–phosphinite ligands for Pd-catalyzed asymmetric allylic substitution reactions: Scope and limitations. Journal of Organometallic Chemistry 691, 2257–2262 (2006)
		85		R	Dieguez, M.; Paimes, O.& Claver, C. Furanoside thioether–phosphinite ligands for Pd-catalyzed asymmetric allylic substitution reactions: Scope and limitations. Journal of Organometallic Chemistry 691, 2257–2262 (2006)
		90		R	Dieguez, M.; Paimes, O.& Claver, C. Furanoside thioether–phosphinite ligands for Pd-catalyzed asymmetric allylic substitution reactions: Scope and limitations. Journal of Organometallic Chemistry 691, 2257–2262 (2006)
		63		R	Dieguez, M.; Paimes, O.& Claver, C. Furanoside thioether–phosphinite ligands for Pd-catalyzed asymmetric allylic substitution reactions: Scope and limitations. Journal of Organometallic Chemistry 691, 2257–2262 (2006)
		45		R	Dieguez, M.; Paimes, O.& Claver, C. Furanoside thioether–phosphinite ligands for Pd-catalyzed asymmetric allylic substitution reactions: Scope and limitations. Journal of Organometallic Chemistry 691, 2257–2262 (2006)
		68		R	Dieguez, M.; Paimes, O.& Claver, C. Furanoside thioether–phosphinite ligands for Pd-catalyzed asymmetric allylic substitution reactions: Scope and limitations. Journal of Organometallic Chemistry 691, 2257–2262 (2006)
		74		S	Bernardinellia, G. H.; Kündig, E. P.; Meiera, P.; Pfaltz, A.; Radkowskic, K.; Zimmermann, N. & Neuburger-Zehnder, M. Chiral Bidentate (Phosphinophenyl)benzoxazine Ligands in Asymmetric Catalysis. Helvetica Chimica Acta, 84 3233-3246 (2001)
