# Supplementary material for: Hybridizing Feature Selection and Feature Learning Approaches in QSAR Modeling for Drug Discovery
Source: Sci Rep. 2017 May 25;7:2403. doi: 10.1038/s41598-017-02114-3 (PMC5445096; doi:10.1038/s41598-017-02114-3)
Supplement: Supplementary file 3 — CTBBB classification [file 41598_2017_2114_MOESM3_ESM.csv]

C-Tsar1	C-Tsar2	C-Tsar3	LogBB Class
0.64552	0.60104	0.55479	BBB-
0.90718	0.1949	0.68499	BBB-
0.0124	0.77022	0.0159	BBB-
0.62029	0.60059	0.56939	BBB-
0.77015	0.54632	0.73912	BBB-
0.45774	0.61729	0.67288	BBB-
0.95362	0.75261	0.97837	BBB-
0.28559	0.95748	0.92211	BBB-
0.99953	0.30988	0.81911	BBB-
0.78883	0.00696	0.02562	GrayArea
0.39697	0.97402	0.96279	GrayArea
0.10924	0.98754	0.12507	BBB+
0.01647	0.02206	0.77689	BBB+
0.01664	0.83606	0.04129	BBB-
0.01911	0.01714	0.7206	BBB-
0.03006	0.83857	0.00267	BBB-
0.00079	0.07417	0.89204	BBB-
0.00695	0.00716	0.79378	BBB+
1.00E-05	0.89057	0.09598	BBB-
0.32756	0.90488	0.07814	BBB-
0.2219	0.9971	0.94905	BBB-
0.58926	0.05869	0.05342	BBB-
0.99871	0.9202	0.81137	GrayArea
0.7362	0.01088	0.01214	BBB+
0.86592	0.76692	0.51945	BBB-
0.01934	0.02032	0.8305	BBB+
0.69879	0.01177	0.01689	BBB-
0.88169	0.71898	0.99692	BBB-
0.01402	0.01749	0.79295	BBB-
0.61704	0.89809	0.98886	BBB-
0.99485	0.56582	0.83482	BBB-
0.99102	0.09786	0.21912	BBB-
0.01116	0.0127	0.65699	BBB-
0.75996	0.01779	0.00214	BBB-
0.01876	0.01657	0.73022	BBB-
0.0333	0.02049	0.71762	BBB-
0.85788	0.76786	0.52379	BBB-
0.14252	0.03389	0.64874	BBB+
0.80311	0.96423	0.225	BBB-
0.02773	0.75844	0.00023	BBB+
0.47826	0.99541	0.99341	BBB-
0.07174	0.12732	0.73991	BBB-
0.9282	0.78628	0.97244	BBB-
0.17251	0.06721	0.98892	GrayArea
0.69266	0.01886	0.03003	BBB-
0.08867	0.90284	0.00057	BBB-
0.5516	0.40389	0.60809	BBB-
0.96333	0.84271	0.99238	BBB-
0.39042	0.35385	0.95793	BBB-
0.99754	0.08435	0.28481	BBB-
0.01999	0.5494	0.02784	BBB-
0.76553	0.37098	0.87118	BBB-
0.01091	0.01427	0.74478	BBB-
0.06603	0.35134	0.99942	BBB-
0.01035	0.02349	0.75887	BBB-
2.00E-05	0.89011	0.09762	BBB+
0.00592	0.70231	0.00418	BBB+
0.00284	0.00058	0.46229	BBB+
0.99943	0.03993	0.46003	BBB+
0.9805	0.9977	0.88055	BBB-
0.76792	0.00435	0.00336	BBB-
0.00775	0.10348	0.95415	GrayArea
0.43017	0.64472	0.77149	BBB-
0.01774	0.01259	0.81552	BBB-
0.89894	0.11216	7.00E-05	BBB+
0.09077	0.9492	0.92013	BBB-
0.98795	0.80362	0.83452	BBB-
0.14235	0.10585	0.98636	BBB-
0.01942	0.00823	0.74858	BBB-
0.0176	0.78816	0.01349	BBB-
0.01116	0.0127	0.65698	BBB-
0.03816	0.80525	0.01175	BBB-
0.08404	0.17387	0.99085	BBB-
0.6788	0.00165	0.00681	BBB-
0.93092	0.89748	0.92422	BBB-
0.94991	0.89104	0.7526	BBB-
0.63148	0.96868	0.99781	GrayArea
0.9094	0.48946	0.89815	BBB-
0.873	0.9062	0.76109	BBB-
0.04026	0.83095	0.04089	BBB-
0.11678	0.09376	0.95365	BBB-
0.00573	0.75679	0.00213	BBB-
0.77492	0.00575	0.00754	GrayArea
0.6549	0.03363	0.03466	BBB-
0.02335	0.86101	0.01717	BBB-
0.00306	0.00403	0.74866	BBB-
0.8016	0.01688	0.02425	GrayArea
0.16757	0.90779	0.77206	BBB-
0.38588	0.99981	0.0764	BBB-
0.988	0.99768	0.96724	BBB+
0.01308	0.01342	0.35214	BBB-
0.99537	0.1052	0.25816	BBB-
0.42294	0.87834	0.94457	BBB-
0.66117	0.01586	0.05553	BBB-
0.96397	0.03474	0.15058	BBB+
0.69563	0.39985	0.99263	GrayArea
0.99217	0.88856	0.14597	GrayArea
0.7151	0.01162	0.01284	BBB-
0.76668	0.00158	0.00595	BBB-
0.19713	0.08422	0.98789	BBB-
0.93616	0.04874	0.0768	BBB-
0.00966	0.01748	0.83768	BBB+
0.75697	0.56014	0.04592	BBB-
0.84267	0.59163	0.40502	BBB-
0.31676	0.0958	0.99891	BBB-
0.99753	0.01845	0.46383	BBB+
0.11595	0.58396	0.01259	BBB+
0.00045	0.96299	0.16374	BBB-
