# Supplementary material for: Hybridizing Feature Selection and Feature Learning Approaches in QSAR Modeling for Drug Discovery
Source: Sci Rep. 2017 May 25;7:2403. doi: 10.1038/s41598-017-02114-3 (PMC5445096; doi:10.1038/s41598-017-02114-3)
Supplement: Supplementary file 5 — M13BBB+CTBBB classification [file 41598_2017_2114_MOESM5_ESM.csv]

AMW	RBN	MATS5e	MATS4p	EEig12d	JGI7	Hy	C-Tsar1	C-Tsar2	C-Tsar3	LogBB Class
16.67	0	0	0	0	0	-0.359	0.64552	0.60104	0.55479	BBB-
6.34	0	0.111	-0.074	0	0	-0.257	0.90718	0.1949	0.68499	BBB-
9.24	2	-0.073	0.031	0.513	0.014	-0.301	0.0124	0.77022	0.0159	BBB-
14.81	0	0	0	0	0	-0.307	0.62029	0.60059	0.56939	BBB-
4.31	2	0	1	0	0	-0.921	0.77015	0.54632	0.73912	BBB-
5.01	0	0	0	0	0	0.323	0.45774	0.61729	0.67288	BBB-
4.31	1	0	0	0	0	-0.921	0.95362	0.75261	0.97837	BBB-
4.36	3	1	1	0	0	-0.936	0.28559	0.95748	0.92211	BBB-
4.31	2	0	1	0	0	-0.921	0.99953	0.30988	0.81911	BBB-
9.24	1	-0.12	0.074	0.418	0.013	-0.301	0.78883	0.00696	0.02562	GrayArea
8.58	3	-0.475	0.011	-1.619	0	-0.127	0.39697	0.97402	0.96279	GrayArea
6.3	5	-0.446	-0.066	-1	0.021	2.063	0.10924	0.98754	0.12507	BBB+
9.02	2	-0.027	0.047	0.439	0.013	-0.284	0.01647	0.02206	0.77689	BBB+
8.82	1	0.124	-0.009	0.3	0.011	-0.762	0.01664	0.83606	0.04129	BBB-
6.8	2	-0.086	-0.474	-1	0.016	-0.256	0.01911	0.01714	0.7206	BBB-
6.31	3	-0.022	0.017	-0.067	0.016	-0.938	0.03006	0.83857	0.00267	BBB-
6.8	1	-0.109	-0.322	-1.363	0.028	0.477	0.00079	0.07417	0.89204	BBB-
6.5	8	-0.434	-0.055	-0.655	0.019	1.986	0.00695	0.00716	0.79378	BBB+
6.54	6	-0.067	-0.232	1	0.014	-0.742	1.00E-05	0.89057	0.09598	BBB-
5.55	1	0	0	0	0	-0.719	0.32756	0.90488	0.07814	BBB-
7.31	0	0.003	0.143	-1.135	0	1.522	0.2219	0.9971	0.94905	BBB-
7.88	0	-0.347	-0.189	-0.802	0.005	0.32	0.58926	0.05869	0.05342	BBB-
8.14	0	-0.357	-0.142	-0.205	0.005	0.341	0.99871	0.9202	0.81137	GrayArea
8.01	7	-0.234	0.036	-0.27	0.015	-0.249	0.7362	0.01088	0.01214	BBB+
30.76	0	0	0	0	0	-0.18	0.86592	0.76692	0.51945	BBB-
7.65	7	-0.066	0.1	-0.622	0.01	1.366	0.01934	0.02032	0.8305	BBB+
8.85	1	-0.162	0.157	0.353	0.012	-0.75	0.69879	0.01177	0.01689	BBB-
10	2	0.51	0.131	-1.235	0.007	0.616	0.88169	0.71898	0.99692	BBB-
6.96	1	-0.114	-0.216	0.32	0.021	-0.354	0.01402	0.01749	0.79295	BBB-
4.68	0	0	0	0	0	-0.921	0.61704	0.89809	0.98886	BBB-
4.68	0	0	0	0	0	-0.792	0.99485	0.56582	0.83482	BBB-
6.47	3	0.035	0.323	-0.633	0.013	0.238	0.99102	0.09786	0.21912	BBB-
9.02	1	0.06	-0.121	-0.227	0.011	-0.301	0.01116	0.0127	0.65699	BBB-
9.02	1	0.06	-0.121	-0.227	0.011	-0.301	0.75996	0.01779	0.00214	BBB-
7.31	4	-0.019	0.145	-0.246	0.01	-0.353	0.01876	0.01657	0.73022	BBB-
8.63	1	0.075	-0.119	-0.193	0.012	-0.787	0.0333	0.02049	0.71762	BBB-
16.99	0	0	0	0	0	-0.264	0.85788	0.76786	0.52379	BBB-
7.91	2	-0.116	0.125	-0.88	0.018	1.366	0.14252	0.03389	0.64874	BBB+
6.37	2	0	0.25	0	0	-0.719	0.80311	0.96423	0.225	BBB-
7.64	5	-0.27	-0.104	1.077	0.015	1.631	0.02773	0.75844	0.00023	BBB+
5.12	0	0	0	0	0	0.638	0.47826	0.99541	0.99341	BBB-
4.94	2	0	0.25	0	0	-0.719	0.07174	0.12732	0.73991	BBB-
5.9	1	1	1	0	0	-0.946	0.9282	0.78628	0.97244	BBB-
8.43	3	0.227	-0.106	0.246	0.016	-0.672	0.17251	0.06721	0.98892	GrayArea
8.95	2	-0.177	-0.144	0.734	0.017	-0.686	0.69266	0.01886	0.03003	BBB-
7.81	6	0.086	0	1.146	0.015	-0.316	0.08867	0.90284	0.00057	BBB-
9.7	2	-1.113	-0.569	0	0	-0.473	0.5516	0.40389	0.60809	BBB-
9.07	1	0.65	-0.293	0	0	1.661	0.96333	0.84271	0.99238	BBB-
24.67	0	0	0	0	0	-0.267	0.39042	0.35385	0.95793	BBB-
7.67	6	-0.034	0.008	0.65	0.01	-0.37	0.99754	0.08435	0.28481	BBB-
4.36	4	1	1	0	0	-0.936	0.01999	0.5494	0.02784	BBB-
4.31	3	1	1	0	0	-0.921	0.76553	0.37098	0.87118	BBB-
7.16	1	-0.412	0.392	-0.581	0.019	-0.198	0.01091	0.01427	0.74478	BBB-
7.07	8	-0.04	-0.096	0.877	0.016	-0.37	0.06603	0.35134	0.99942	BBB-
6.25	4	-0.231	-0.135	-1	0.021	-0.33	0.01035	0.02349	0.75887	BBB-
7.16	9	-0.275	0.038	0.943	0.015	0.247	2.00E-05	0.89011	0.09762	BBB+
8.54	4	-0.074	-0.193	0.771	0.016	0.273	0.00592	0.70231	0.00418	BBB+
7.89	3	-0.503	-0.317	-1.205	0.02	3.384	0.00284	0.00058	0.46229	BBB+
7.39	9	-0.239	0.155	1	0.018	1.663	0.99943	0.03993	0.46003	BBB+
5.9	0	0	1	0	0	-0.946	0.9805	0.9977	0.88055	BBB-
6.49	7	0.044	-0.239	-0.478	0.014	-0.797	0.76792	0.00435	0.00336	BBB-
7.44	4	0.129	-0.049	1.076	0.012	-0.798	0.00775	0.10348	0.95415	GrayArea
3.21	0	0	0	0	0	0	0.43017	0.64472	0.77149	BBB-
7.09	3	-0.224	0.277	-0.343	0.014	-0.249	0.01774	0.01259	0.81552	BBB-
8.26	9	0.045	-0.108	1.104	0.014	4.132	0.89894	0.11216	7.00E-05	BBB+
13.75	1	0	0.551	0	0	-0.355	0.09077	0.9492	0.92013	BBB-
4.68	0	0	0	0	0	-0.921	0.98795	0.80362	0.83452	BBB-
9.05	1	-0.01	0.116	0.407	0.013	-0.772	0.14235	0.10585	0.98636	BBB-
6.8	0	0.091	-0.193	-0.225	0.011	-0.836	0.01942	0.00823	0.74858	BBB-
7.13	0	-0.145	-0.208	0.189	0.029	0.284	0.0176	0.78816	0.01349	BBB-
9.25	1	-0.148	0.165	0.121	0.011	-0.271	0.01116	0.0127	0.65698	BBB-
7.83	1	-0.024	0.041	-0.283	0.011	-0.271	0.03816	0.80525	0.01175	BBB-
8.24	4	0.018	0.044	0.028	0.013	-0.32	0.08404	0.17387	0.99085	BBB-
7.43	4	0.327	-0.158	1.074	0.008	-0.383	0.6788	0.00165	0.00681	BBB-
5.9	0	0	1	0	0	-0.946	0.93092	0.89748	0.92422	BBB-
5.9	0	1	1	0	0	-0.946	0.94991	0.89104	0.7526	BBB-
7.56	1	0.007	-0.321	0	0	0.66	0.63148	0.96868	0.99781	GrayArea
7.92	0	0.171	0.041	-1.232	0	1.613	0.9094	0.48946	0.89815	BBB-
4.25	2	0	1	0	0	-0.898	0.873	0.9062	0.76109	BBB-
8.01	2	-0.325	0.212	-0.634	0.016	0.468	0.04026	0.83095	0.04089	BBB-
6.55	4	0.201	-0.205	0.267	0.014	-0.399	0.11678	0.09376	0.95365	BBB-
5.66	2	0.018	-0.055	-0.784	0.008	-0.927	0.00573	0.75679	0.00213	BBB-
7.17	5	-0.241	-0.113	0.489	0.009	-0.815	0.77492	0.00575	0.00754	GrayArea
8.14	2	-0.308	-0.088	-0.494	0.017	0.341	0.6549	0.03363	0.03466	BBB-
6.72	2	-0.155	-0.07	-0.171	0.021	-0.271	0.02335	0.86101	0.01717	BBB-
6.49	7	0.044	-0.239	-0.478	0.014	-0.797	0.00306	0.00403	0.74866	BBB-
6.76	4	0.045	-0.242	0.614	0.012	-0.383	0.8016	0.01688	0.02425	GrayArea
15.37	1	0.317	0.256	0	0	-0.288	0.16757	0.90779	0.77206	BBB-
7.1	4	0.201	-0.04	1.263	0.014	-0.349	0.38588	0.99981	0.0764	BBB-
8.63	1	-1	0.012	0	0	0.743	0.988	0.99768	0.96724	BBB+
5.55	5	-0.583	-0.306	0	0	-0.161	0.01308	0.01342	0.35214	BBB-
7.6	4	0.163	-0.044	1.079	0.014	-0.769	0.99537	0.1052	0.25816	BBB-
20.87	0	0	0	0	0	0	0.42294	0.87834	0.94457	BBB-
6.84	0	-0.038	0.123	-1.1	0	0.366	0.66117	0.01586	0.05553	BBB-
8.51	8	-0.344	0.18	0.978	0.016	0.247	0.96397	0.03474	0.15058	BBB+
7.92	0	-0.163	0.089	-1.375	0	1.613	0.69563	0.39985	0.99263	GrayArea
7.92	0	-0.384	0.322	-1.55	0	1.613	0.99217	0.88856	0.14597	GrayArea
7.13	4	-0.109	-0.205	-0.647	0.03	0.512	0.7151	0.01162	0.01284	BBB-
6.65	3	-0.034	-0.007	-0.166	0.009	0.361	0.76668	0.00158	0.00595	BBB-
7.27	4	-0.101	-0.067	1.074	0.01	-0.83	0.19713	0.08422	0.98789	BBB-
6.13	0	-0.042	-0.012	0.314	0.02	-0.455	0.93616	0.04874	0.0768	BBB-
8.68	8	-0.185	0.262	0.099	0.013	4.01	0.00966	0.01748	0.83768	BBB+
6.14	0	0	1	0	0	-0.936	0.75697	0.56014	0.04592	BBB-
21.9	0	0	0	0	0	-0.359	0.84267	0.59163	0.40502	BBB-
7.84	4	0.144	0.012	0.917	0.016	-0.742	0.31676	0.0958	0.99891	BBB-
6.4	13	-0.099	-0.179	1.127	0.011	-0.811	0.99753	0.01845	0.46383	BBB+
8.13	3	-0.184	0.188	-0.21	0.02	1.355	0.11595	0.58396	0.01259	BBB+
7.07	8	0.161	0.113	1.052	0.009	-0.382	0.00045	0.96299	0.16374	BBB-
