# Supplementary material for: Hybridizing Feature Selection and Feature Learning Approaches in QSAR Modeling for Drug Discovery
Source: Sci Rep. 2017 May 25;7:2403. doi: 10.1038/s41598-017-02114-3 (PMC5445096; doi:10.1038/s41598-017-02114-3)
Supplement: Supplementary file 7 — M13BBB classification [file 41598_2017_2114_MOESM7_ESM.csv]

AMW	RBN	MATS5e	MATS4p	EEig12d	JGI7	Hy	LogBB Class
16.67	0	0	0	0	0	-0.359	BBB-
6.34	0	0.111	-0.074	0	0	-0.257	BBB-
9.24	2	-0.073	0.031	0.513	0.014	-0.301	BBB-
14.81	0	0	0	0	0	-0.307	BBB-
4.31	2	0	1	0	0	-0.921	BBB-
5.01	0	0	0	0	0	0.323	BBB-
4.31	1	0	0	0	0	-0.921	BBB-
4.36	3	1	1	0	0	-0.936	BBB-
4.31	2	0	1	0	0	-0.921	BBB-
9.24	1	-0.12	0.074	0.418	0.013	-0.301	GrayArea
8.58	3	-0.475	0.011	-1.619	0	-0.127	GrayArea
6.3	5	-0.446	-0.066	-1	0.021	2.063	BBB+
9.02	2	-0.027	0.047	0.439	0.013	-0.284	BBB+
8.82	1	0.124	-0.009	0.3	0.011	-0.762	BBB-
6.8	2	-0.086	-0.474	-1	0.016	-0.256	BBB-
6.31	3	-0.022	0.017	-0.067	0.016	-0.938	BBB-
6.8	1	-0.109	-0.322	-1.363	0.028	0.477	BBB-
6.5	8	-0.434	-0.055	-0.655	0.019	1.986	BBB+
6.54	6	-0.067	-0.232	1	0.014	-0.742	BBB-
5.55	1	0	0	0	0	-0.719	BBB-
7.31	0	0.003	0.143	-1.135	0	1.522	BBB-
7.88	0	-0.347	-0.189	-0.802	0.005	0.32	BBB-
8.14	0	-0.357	-0.142	-0.205	0.005	0.341	GrayArea
8.01	7	-0.234	0.036	-0.27	0.015	-0.249	BBB+
30.76	0	0	0	0	0	-0.18	BBB-
7.65	7	-0.066	0.1	-0.622	0.01	1.366	BBB+
8.85	1	-0.162	0.157	0.353	0.012	-0.75	BBB-
10	2	0.51	0.131	-1.235	0.007	0.616	BBB-
6.96	1	-0.114	-0.216	0.32	0.021	-0.354	BBB-
4.68	0	0	0	0	0	-0.921	BBB-
4.68	0	0	0	0	0	-0.792	BBB-
6.47	3	0.035	0.323	-0.633	0.013	0.238	BBB-
9.02	1	0.06	-0.121	-0.227	0.011	-0.301	BBB-
9.02	1	0.06	-0.121	-0.227	0.011	-0.301	BBB-
7.31	4	-0.019	0.145	-0.246	0.01	-0.353	BBB-
8.63	1	0.075	-0.119	-0.193	0.012	-0.787	BBB-
16.99	0	0	0	0	0	-0.264	BBB-
7.91	2	-0.116	0.125	-0.88	0.018	1.366	BBB+
6.37	2	0	0.25	0	0	-0.719	BBB-
7.64	5	-0.27	-0.104	1.077	0.015	1.631	BBB+
5.12	0	0	0	0	0	0.638	BBB-
4.94	2	0	0.25	0	0	-0.719	BBB-
5.9	1	1	1	0	0	-0.946	BBB-
8.43	3	0.227	-0.106	0.246	0.016	-0.672	GrayArea
8.95	2	-0.177	-0.144	0.734	0.017	-0.686	BBB-
7.81	6	0.086	0	1.146	0.015	-0.316	BBB-
9.7	2	-1.113	-0.569	0	0	-0.473	BBB-
9.07	1	0.65	-0.293	0	0	1.661	BBB-
24.67	0	0	0	0	0	-0.267	BBB-
7.67	6	-0.034	0.008	0.65	0.01	-0.37	BBB-
4.36	4	1	1	0	0	-0.936	BBB-
4.31	3	1	1	0	0	-0.921	BBB-
7.16	1	-0.412	0.392	-0.581	0.019	-0.198	BBB-
7.07	8	-0.04	-0.096	0.877	0.016	-0.37	BBB-
6.25	4	-0.231	-0.135	-1	0.021	-0.33	BBB-
7.16	9	-0.275	0.038	0.943	0.015	0.247	BBB+
8.54	4	-0.074	-0.193	0.771	0.016	0.273	BBB+
7.89	3	-0.503	-0.317	-1.205	0.02	3.384	BBB+
7.39	9	-0.239	0.155	1	0.018	1.663	BBB+
5.9	0	0	1	0	0	-0.946	BBB-
6.49	7	0.044	-0.239	-0.478	0.014	-0.797	BBB-
7.44	4	0.129	-0.049	1.076	0.012	-0.798	GrayArea
3.21	0	0	0	0	0	0	BBB-
7.09	3	-0.224	0.277	-0.343	0.014	-0.249	BBB-
8.26	9	0.045	-0.108	1.104	0.014	4.132	BBB+
13.75	1	0	0.551	0	0	-0.355	BBB-
4.68	0	0	0	0	0	-0.921	BBB-
9.05	1	-0.01	0.116	0.407	0.013	-0.772	BBB-
6.8	0	0.091	-0.193	-0.225	0.011	-0.836	BBB-
7.13	0	-0.145	-0.208	0.189	0.029	0.284	BBB-
9.25	1	-0.148	0.165	0.121	0.011	-0.271	BBB-
7.83	1	-0.024	0.041	-0.283	0.011	-0.271	BBB-
8.24	4	0.018	0.044	0.028	0.013	-0.32	BBB-
7.43	4	0.327	-0.158	1.074	0.008	-0.383	BBB-
5.9	0	0	1	0	0	-0.946	BBB-
5.9	0	1	1	0	0	-0.946	BBB-
7.56	1	0.007	-0.321	0	0	0.66	GrayArea
7.92	0	0.171	0.041	-1.232	0	1.613	BBB-
4.25	2	0	1	0	0	-0.898	BBB-
8.01	2	-0.325	0.212	-0.634	0.016	0.468	BBB-
6.55	4	0.201	-0.205	0.267	0.014	-0.399	BBB-
5.66	2	0.018	-0.055	-0.784	0.008	-0.927	BBB-
7.17	5	-0.241	-0.113	0.489	0.009	-0.815	GrayArea
8.14	2	-0.308	-0.088	-0.494	0.017	0.341	BBB-
6.72	2	-0.155	-0.07	-0.171	0.021	-0.271	BBB-
6.49	7	0.044	-0.239	-0.478	0.014	-0.797	BBB-
6.76	4	0.045	-0.242	0.614	0.012	-0.383	GrayArea
15.37	1	0.317	0.256	0	0	-0.288	BBB-
7.1	4	0.201	-0.04	1.263	0.014	-0.349	BBB-
8.63	1	-1	0.012	0	0	0.743	BBB+
5.55	5	-0.583	-0.306	0	0	-0.161	BBB-
7.6	4	0.163	-0.044	1.079	0.014	-0.769	BBB-
20.87	0	0	0	0	0	0	BBB-
6.84	0	-0.038	0.123	-1.1	0	0.366	BBB-
8.51	8	-0.344	0.18	0.978	0.016	0.247	BBB+
7.92	0	-0.163	0.089	-1.375	0	1.613	GrayArea
7.92	0	-0.384	0.322	-1.55	0	1.613	GrayArea
7.13	4	-0.109	-0.205	-0.647	0.03	0.512	BBB-
6.65	3	-0.034	-0.007	-0.166	0.009	0.361	BBB-
7.27	4	-0.101	-0.067	1.074	0.01	-0.83	BBB-
6.13	0	-0.042	-0.012	0.314	0.02	-0.455	BBB-
8.68	8	-0.185	0.262	0.099	0.013	4.01	BBB+
6.14	0	0	1	0	0	-0.936	BBB-
21.9	0	0	0	0	0	-0.359	BBB-
7.84	4	0.144	0.012	0.917	0.016	-0.742	BBB-
6.4	13	-0.099	-0.179	1.127	0.011	-0.811	BBB+
8.13	3	-0.184	0.188	-0.21	0.02	1.355	BBB+
7.07	8	0.161	0.113	1.052	0.009	-0.382	BBB-
