# Supplementary material for: Hybridizing Feature Selection and Feature Learning Approaches in QSAR Modeling for Drug Discovery
Source: Sci Rep. 2017 May 25;7:2403. doi: 10.1038/s41598-017-02114-3 (PMC5445096; doi:10.1038/s41598-017-02114-3)
Supplement: Supplementary file 10 — M2BBB+CTBBB regression [file 41598_2017_2114_MOESM10_ESM.csv]

nR06	SIC1	CIC5	C-Tsar1	C-Tsar2	C-Tsar3	logBB
0	0.604	-999	0.64552	0.60104	0.55479	0.4
2	0.658	0.286	0.90718	0.1949	0.68499	0.7
2	0.722	0.108	0.0124	0.77022	0.0159	-0.1
0	0.719	-999	0.62029	0.60059	0.56939	0.1
0	0.305	2.033	0.77015	0.54632	0.73912	1
0	0.497	-999	0.45774	0.61729	0.67288	-0.2
0	0.291	3.511	0.95362	0.75261	0.97837	1
0	0.293	1.096	0.28559	0.95748	0.92211	0.9
0	0.305	2.433	0.99953	0.30988	0.81911	1
2	0.722	0.129	0.78883	0.00696	0.02562	-0.3
1	0.753	0.226	0.39697	0.97402	0.96279	-0.5
1	0.617	0.981	0.10924	0.98754	0.12507	-1
2	0.667	0.333	0.01647	0.02206	0.77689	-1.3
2	0.635	0.422	0.01664	0.83606	0.04129	0
1	0.615	0.949	0.01911	0.01714	0.7206	0
2	0.515	1.171	0.03006	0.83857	0.00267	0.9
1	0.668	0.625	0.00079	0.07417	0.89204	-0.1
1	0.654	0.817	0.00695	0.00716	0.79378	-1.4
3	0.48	1.153	1.00E-05	0.89057	0.09598	0.5
0	0.501	2.7	0.32756	0.90488	0.07814	-0.1
1	0.651	0.528	0.2219	0.9971	0.94905	-0.1
2	0.557	0.867	0.58926	0.05869	0.05342	0
2	0.622	0.839	0.99871	0.9202	0.81137	-0.3
1	0.612	0.947	0.7362	0.01088	0.01214	-1.7
0	0.311	-999	0.86592	0.76692	0.51945	0.3
0	0.713	0.47	0.01934	0.02032	0.8305	-1.4
2	0.605	0.434	0.69879	0.01177	0.01689	0.4
1	0.774	0.522	0.88169	0.71898	0.99692	0.1
4	0.649	0.361	0.01402	0.01749	0.79295	0.6
1	0.22	3.252	0.61704	0.89809	0.98886	0.9
0	0.29	-999	0.99485	0.56582	0.83482	0
2	0.557	0.974	0.99102	0.09786	0.21912	1.1
2	0.647	0.333	0.01116	0.0127	0.65699	0.4
2	0.647	0.333	0.75996	0.01779	0.00214	0.5
3	0.572	0.831	0.01876	0.01657	0.73022	0.6
2	0.63	0.447	0.0333	0.02049	0.71762	0.5
0	0.655	-999	0.85788	0.76786	0.52379	-0.1
1	0.783	0.2	0.14252	0.03389	0.64874	-1.3
0	0.487	1.959	0.80311	0.96423	0.225	0.1
3	0.621	0.464	0.02773	0.75844	0.00023	-0.8
0	0.593	-999	0.47826	0.99541	0.99341	-0.2
0	0.365	2.448	0.07174	0.12732	0.73991	0
1	0.536	0.82	0.9282	0.78628	0.97244	0.2
1	0.742	0.375	0.17251	0.06721	0.98892	-0.3
2	0.683	0.25	0.69266	0.01886	0.03003	0.1
4	0.555	0.621	0.08867	0.90284	0.00057	1.5
0	0.761	1.254	0.5516	0.40389	0.60809	0.1
1	0.698	0	0.96333	0.84271	0.99238	0.1
0	0.802	-999	0.39042	0.35385	0.95793	0.4
3	0.597	0.857	0.99754	0.08435	0.28481	1.3
0	0.254	1.86	0.01999	0.5494	0.02784	0.8
0	0.268	2.125	0.76553	0.37098	0.87118	0.8
2	0.615	0.531	0.01091	0.01427	0.74478	0.1
3	0.516	0.83	0.06603	0.35134	0.99942	0.4
1	0.574	0.978	0.01035	0.02349	0.75887	-0.2
3	0.665	0.368	2.00E-05	0.89011	0.09762	-2
2	0.703	0.465	0.00592	0.70231	0.00418	-1.3
1	0.761	0.16	0.00284	0.00058	0.46229	-0.8
2	0.677	0.576	0.99943	0.03993	0.46003	-1.1
1	0.527	1.306	0.9805	0.9977	0.88055	0.3
2	0.558	0.824	0.76792	0.00435	0.00336	0.5
4	0.548	0.414	0.00775	0.10348	0.95415	-0.4
0	0.311	-999	0.43017	0.64472	0.77149	0
1	0.643	0.548	0.01774	0.01259	0.81552	-0.1
3	0.732	0.414	0.89894	0.11216	7.00E-05	-1.5
0	0.721	2.126	0.09077	0.9492	0.92013	0.3
0	0.32	1.375	0.98795	0.80362	0.83452	0.9
2	0.692	0.188	0.14235	0.10585	0.98636	0.4
3	0.575	0.327	0.01942	0.00823	0.74858	0.5
4	0.689	0.269	0.0176	0.78816	0.01349	-0.2
2	0.617	0.323	0.01116	0.0127	0.65698	0
2	0.72	0.434	0.03816	0.80525	0.01175	0
3	0.617	0.291	0.08404	0.17387	0.99085	1.4
4	0.554	0.349	0.6788	0.00165	0.00681	0.8
1	0.527	1.528	0.93092	0.89748	0.92422	0.4
1	0.527	1.973	0.94991	0.89104	0.7526	0.3
1	0.76	0.638	0.63148	0.96868	0.99781	-0.3
1	0.793	0.413	0.9094	0.48946	0.89815	0.1
0	0.284	2.628	0.873	0.9062	0.76109	0.8
2	0.676	0.785	0.04026	0.83095	0.04089	0.1
3	0.586	0.448	0.11678	0.09376	0.95365	0.3
3	0.419	1.209	0.00573	0.75679	0.00213	0.7
2	0.518	1.273	0.77492	0.00575	0.00754	-0.5
2	0.528	1.226	0.6549	0.03363	0.03466	0
1	0.619	0.561	0.02335	0.86101	0.01717	0.1
2	0.558	0.824	0.00306	0.00403	0.74866	0.5
5	0.647	0.307	0.8016	0.01688	0.02425	-0.5
0	0.684	1.333	0.16757	0.90779	0.77206	0.2
4	0.605	0.634	0.38588	0.99981	0.0764	0
1	0.688	0	0.988	0.99768	0.96724	-1.1
0	0.439	1.557	0.01308	0.01342	0.35214	-0.2
4	0.552	0.444	0.99537	0.1052	0.25816	0.2
0	0.211	-999	0.42294	0.87834	0.94457	0.4
3	0.673	0.345	0.66117	0.01586	0.05553	-0.1
3	0.668	0.375	0.96397	0.03474	0.15058	-1.9
1	0.774	0.413	0.69563	0.39985	0.99263	-0.3
1	0.774	0.413	0.99217	0.88856	0.14597	-0.3
1	0.529	0.831	0.7151	0.01162	0.01284	-0.1
2	0.542	0.955	0.76668	0.00158	0.00595	-0.2
4	0.527	0.422	0.19713	0.08422	0.98789	0.2
3	0.503	0.5	0.93616	0.04874	0.0768	0.4
0	0.742	0.577	0.00966	0.01748	0.83768	-0.8
1	0.523	0.85	0.75697	0.56014	0.04592	0.4
0	0.693	-999	0.84267	0.59163	0.40502	0.3
4	0.544	0.683	0.31676	0.0958	0.99891	1.4
2	0.489	1.145	0.99753	0.01845	0.46383	-0.7
1	0.788	0.265	0.11595	0.58396	0.01259	-0.7
3	0.563	0.556	0.00045	0.96299	0.16374	0.1
