# Supplementary material for: Hybridizing Feature Selection and Feature Learning Approaches in QSAR Modeling for Drug Discovery
Source: Sci Rep. 2017 May 25;7:2403. doi: 10.1038/s41598-017-02114-3 (PMC5445096; doi:10.1038/s41598-017-02114-3)
Supplement: Supplementary file 11 — M2BBB classification [file 41598_2017_2114_MOESM11_ESM.csv]

nR06	SIC1	CIC5	LogBB Class
0	0.604	-999	BBB-
2	0.658	0.286	BBB-
2	0.722	0.108	BBB-
0	0.719	-999	BBB-
0	0.305	2.033	BBB-
0	0.497	-999	BBB-
0	0.291	3.511	BBB-
0	0.293	1.096	BBB-
0	0.305	2.433	BBB-
2	0.722	0.129	GrayArea
1	0.753	0.226	GrayArea
1	0.617	0.981	BBB+
2	0.667	0.333	BBB+
2	0.635	0.422	BBB-
1	0.615	0.949	BBB-
2	0.515	1.171	BBB-
1	0.668	0.625	BBB-
1	0.654	0.817	BBB+
3	0.48	1.153	BBB-
0	0.501	2.7	BBB-
1	0.651	0.528	BBB-
2	0.557	0.867	BBB-
2	0.622	0.839	GrayArea
1	0.612	0.947	BBB+
0	0.311	-999	BBB-
0	0.713	0.47	BBB+
2	0.605	0.434	BBB-
1	0.774	0.522	BBB-
4	0.649	0.361	BBB-
1	0.22	3.252	BBB-
0	0.29	-999	BBB-
2	0.557	0.974	BBB-
2	0.647	0.333	BBB-
2	0.647	0.333	BBB-
3	0.572	0.831	BBB-
2	0.63	0.447	BBB-
0	0.655	-999	BBB-
1	0.783	0.2	BBB+
0	0.487	1.959	BBB-
3	0.621	0.464	BBB+
0	0.593	-999	BBB-
0	0.365	2.448	BBB-
1	0.536	0.82	BBB-
1	0.742	0.375	GrayArea
2	0.683	0.25	BBB-
4	0.555	0.621	BBB-
0	0.761	1.254	BBB-
1	0.698	0	BBB-
0	0.802	-999	BBB-
3	0.597	0.857	BBB-
0	0.254	1.86	BBB-
0	0.268	2.125	BBB-
2	0.615	0.531	BBB-
3	0.516	0.83	BBB-
1	0.574	0.978	BBB-
3	0.665	0.368	BBB+
2	0.703	0.465	BBB+
1	0.761	0.16	BBB+
2	0.677	0.576	BBB+
1	0.527	1.306	BBB-
2	0.558	0.824	BBB-
4	0.548	0.414	GrayArea
0	0.311	-999	BBB-
1	0.643	0.548	BBB-
3	0.732	0.414	BBB+
0	0.721	2.126	BBB-
0	0.32	1.375	BBB-
2	0.692	0.188	BBB-
3	0.575	0.327	BBB-
4	0.689	0.269	BBB-
2	0.617	0.323	BBB-
2	0.72	0.434	BBB-
3	0.617	0.291	BBB-
4	0.554	0.349	BBB-
1	0.527	1.528	BBB-
1	0.527	1.973	BBB-
1	0.76	0.638	GrayArea
1	0.793	0.413	BBB-
0	0.284	2.628	BBB-
2	0.676	0.785	BBB-
3	0.586	0.448	BBB-
3	0.419	1.209	BBB-
2	0.518	1.273	GrayArea
2	0.528	1.226	BBB-
1	0.619	0.561	BBB-
2	0.558	0.824	BBB-
5	0.647	0.307	GrayArea
0	0.684	1.333	BBB-
4	0.605	0.634	BBB-
1	0.688	0	BBB+
0	0.439	1.557	BBB-
4	0.552	0.444	BBB-
0	0.211	-999	BBB-
3	0.673	0.345	BBB-
3	0.668	0.375	BBB+
1	0.774	0.413	GrayArea
1	0.774	0.413	GrayArea
1	0.529	0.831	BBB-
2	0.542	0.955	BBB-
4	0.527	0.422	BBB-
3	0.503	0.5	BBB-
0	0.742	0.577	BBB+
1	0.523	0.85	BBB-
0	0.693	-999	BBB-
4	0.544	0.683	BBB-
2	0.489	1.145	BBB+
1	0.788	0.265	BBB+
3	0.563	0.556	BBB-
