# Supplementary material for: Hybridizing Feature Selection and Feature Learning Approaches in QSAR Modeling for Drug Discovery
Source: Sci Rep. 2017 May 25;7:2403. doi: 10.1038/s41598-017-02114-3 (PMC5445096; doi:10.1038/s41598-017-02114-3)
Supplement: Supplementary file 12 — M2BBB regression [file 41598_2017_2114_MOESM12_ESM.csv]

nR06	SIC1	CIC5	logBB
0	0.604	-999	0.4
2	0.658	0.286	0.7
2	0.722	0.108	-0.1
0	0.719	-999	0.1
0	0.305	2.033	1
0	0.497	-999	-0.2
0	0.291	3.511	1
0	0.293	1.096	0.9
0	0.305	2.433	1
2	0.722	0.129	-0.3
1	0.753	0.226	-0.5
1	0.617	0.981	-1
2	0.667	0.333	-1.3
2	0.635	0.422	0
1	0.615	0.949	0
2	0.515	1.171	0.9
1	0.668	0.625	-0.1
1	0.654	0.817	-1.4
3	0.48	1.153	0.5
0	0.501	2.7	-0.1
1	0.651	0.528	-0.1
2	0.557	0.867	0
2	0.622	0.839	-0.3
1	0.612	0.947	-1.7
0	0.311	-999	0.3
0	0.713	0.47	-1.4
2	0.605	0.434	0.4
1	0.774	0.522	0.1
4	0.649	0.361	0.6
1	0.22	3.252	0.9
0	0.29	-999	0
2	0.557	0.974	1.1
2	0.647	0.333	0.4
2	0.647	0.333	0.5
3	0.572	0.831	0.6
2	0.63	0.447	0.5
0	0.655	-999	-0.1
1	0.783	0.2	-1.3
0	0.487	1.959	0.1
3	0.621	0.464	-0.8
0	0.593	-999	-0.2
0	0.365	2.448	0
1	0.536	0.82	0.2
1	0.742	0.375	-0.3
2	0.683	0.25	0.1
4	0.555	0.621	1.5
0	0.761	1.254	0.1
1	0.698	0	0.1
0	0.802	-999	0.4
3	0.597	0.857	1.3
0	0.254	1.86	0.8
0	0.268	2.125	0.8
2	0.615	0.531	0.1
3	0.516	0.83	0.4
1	0.574	0.978	-0.2
3	0.665	0.368	-2
2	0.703	0.465	-1.3
1	0.761	0.16	-0.8
2	0.677	0.576	-1.1
1	0.527	1.306	0.3
2	0.558	0.824	0.5
4	0.548	0.414	-0.4
0	0.311	-999	0
1	0.643	0.548	-0.1
3	0.732	0.414	-1.5
0	0.721	2.126	0.3
0	0.32	1.375	0.9
2	0.692	0.188	0.4
3	0.575	0.327	0.5
4	0.689	0.269	-0.2
2	0.617	0.323	0
2	0.72	0.434	0
3	0.617	0.291	1.4
4	0.554	0.349	0.8
1	0.527	1.528	0.4
1	0.527	1.973	0.3
1	0.76	0.638	-0.3
1	0.793	0.413	0.1
0	0.284	2.628	0.8
2	0.676	0.785	0.1
3	0.586	0.448	0.3
3	0.419	1.209	0.7
2	0.518	1.273	-0.5
2	0.528	1.226	0
1	0.619	0.561	0.1
2	0.558	0.824	0.5
5	0.647	0.307	-0.5
0	0.684	1.333	0.2
4	0.605	0.634	0
1	0.688	0	-1.1
0	0.439	1.557	-0.2
4	0.552	0.444	0.2
0	0.211	-999	0.4
3	0.673	0.345	-0.1
3	0.668	0.375	-1.9
1	0.774	0.413	-0.3
1	0.774	0.413	-0.3
1	0.529	0.831	-0.1
2	0.542	0.955	-0.2
4	0.527	0.422	0.2
3	0.503	0.5	0.4
0	0.742	0.577	-0.8
1	0.523	0.85	0.4
0	0.693	-999	0.3
4	0.544	0.683	1.4
2	0.489	1.145	-0.7
1	0.788	0.265	-0.7
3	0.563	0.556	0.1
