# Supplementary material for: Hybridizing Feature Selection and Feature Learning Approaches in QSAR Modeling for Drug Discovery
Source: Sci Rep. 2017 May 25;7:2403. doi: 10.1038/s41598-017-02114-3 (PMC5445096; doi:10.1038/s41598-017-02114-3)
Supplement: Supplementary file 13 — CTHIA classification [file 41598_2017_2114_MOESM13_ESM.csv]

C-Tsar1	C-Tsar2	C-Tsar3	HIA class
0.001	0.01583	0.75287	Absorb
0.99753	0.01845	0.46383	Absorb
0.03604	0.5475	0.09084	Not Absorb
0.00027	0.08973	0.88124	Absorb
0.02916	0.01994	0.48922	Not Absorb
0.07828	0.99947	0.251	Absorb
0.39697	0.97402	0.96279	Absorb
0.01553	0.04062	0.64524	Not Absorb
0.01664	0.83606	0.04129	Absorb
0.77523	0.00628	0.00889	Absorb
0.87291	0.85965	0.20634	Not Absorb
0.86177	0.03181	0.03494	Absorb
0.76434	0.00715	0.00895	Not Absorb
0.42181	0.99465	0.98381	Absorb
0.00079	0.07417	0.89204	Absorb
0.98261	0.99406	0.99615	Not Absorb
0.00695	0.00716	0.79378	Not Absorb
0.08286	0.99364	0.12345	Absorb
0.79636	0.03538	0.04251	Not Absorb
0.01353	0.00322	0.76562	Not Absorb
0.7369	0.00776	0.02631	Not Absorb
0.15617	0.94703	0.00015	Absorb
0.02439	0.79191	0.04098	Not Absorb
0.80763	0.0524	0.03821	Absorb
0.86587	0.02456	0.03136	Absorb
0.2219	0.9971	0.94905	Absorb
0.95368	0.03006	0.15364	Absorb
0.0107	0.50288	0.07332	Absorb
0.92456	0.06708	0.03038	Absorb
0.78273	0.00934	0.00797	Absorb
0.9203	0.07247	0.02228	Absorb
0.01149	0.80755	0.01099	Absorb
0.88816	0.0146	0.05421	Absorb
0.01562	0.81306	0.01525	Absorb
0.09292	0.99793	0.31777	Not Absorb
0.83515	0.01245	0.01536	Absorb
0.0169	0.84132	0.0168	Absorb
0.80747	0.71394	0.5724	Absorb
0.32663	0.87417	0.99597	Not Absorb
0.01933	0.02032	0.8305	Not Absorb
0.00486	0.00589	0.74896	Not Absorb
0.99597	0.04397	0.45037	Absorb
0.0278	0.06621	0.84955	Absorb
0.88169	0.71898	0.99692	Absorb
0.79035	0.01494	0.00054	Not Absorb
0.07522	0.47767	0.89447	Absorb
0.3733	0.97836	0.00572	Not Absorb
0.98676	0.98146	0.3496	Absorb
0.81811	0.0101	0.0055	Absorb
0.09644	0.11959	0.95446	Absorb
0.0333	0.02049	0.71762	Absorb
0.29745	0.99558	0.10267	Absorb
0.05413	0.4411	0.99965	Not Absorb
0.17138	0.98272	0.10204	Absorb
0.05889	0.98431	0.32344	Not Absorb
0.02658	0.79234	0.02879	Absorb
0.00437	0.44366	0.02073	Not Absorb
0.96711	0.07258	0.11667	Not Absorb
0.09238	0.00124	0.90236	Not Absorb
0.01009	0.82279	0.00997	Absorb
0.73439	0.00639	0.00305	Absorb
0.33725	0.00633	0.97949	Not Absorb
0.00527	0.00728	0.78221	Absorb
0.02282	0.015	0.79845	Not Absorb
0.01762	0.01633	0.64201	Absorb
0.93964	0.05703	0.04217	Absorb
0.00794	0.00092	0.76247	Not Absorb
0.00106	0.01681	0.77049	Absorb
0.01919	0.01467	0.80026	Absorb
0.17251	0.06721	0.09889	Absorb
0.99417	0.98712	0.845	Not Absorb
0.67321	0.02283	0.89005	Not Absorb
0.98514	0.34222	0.68704	Not Absorb
0.03664	0.00888	0.67117	Not Absorb
0.03543	0.7313	0.0243	Not Absorb
0.73549	0.05798	0.9995	Absorb
0.01702	0.01344	0.84212	Not Absorb
0.98237	0.25308	0.07395	Absorb
0.98327	0.8528	0.94766	Absorb
0.07085	0.99872	0.24927	Absorb
0.99412	0.9923	0.98505	Absorb
0.10667	0.44714	0.08085	Not Absorb
0.04548	0.77668	0.00108	Not Absorb
0.16475	0.99767	0.15117	Absorb
0.00592	0.70231	0.00418	Absorb
0.03416	0.07494	0.76468	Not Absorb
0.94762	0.94895	0.93778	Absorb
0.01572	0.01822	0.72021	Absorb
0.01959	0.02321	0.87264	Absorb
0.03344	0.64348	0.03424	Absorb
0.00328	0.0044	0.77327	Absorb
0.77453	0.05342	0.03072	Not Absorb
0.00432	0.7831	0.06565	Absorb
0.09798	0.97268	0.9993	Absorb
0.99173	0.07939	0.21026	Absorb
0.00284	0.00058	0.46229	Absorb
0.9462	0.04893	0.07705	Absorb
0.04911	0.47826	0.99876	Not Absorb
0.05086	0.97021	0.21124	Not Absorb
0.00656	0.79272	0.00675	Absorb
0.90156	0.01745	0.01509	Absorb
0.7158	0.01806	0.02082	Absorb
0.54333	0.00395	0.01381	Not Absorb
0.01497	0.01887	0.71995	Absorb
0.96284	0.92012	0.9475	Absorb
0.03881	0.65635	0.02194	Not Absorb
0.92605	0.89639	0.41822	Not Absorb
0.89894	0.11216	0.00007	Absorb
0.01622	0.02714	0.72433	Not Absorb
0.18208	0.07507	0.88755	Absorb
0.01117	0.73062	0.00888	Not Absorb
0.00415	0.78499	0.00522	Absorb
0.01402	0.78926	0.04231	Absorb
0.99799	0.0329	0.59293	Not Absorb
0.03252	0.79651	0.0086	Absorb
0.04222	0.75936	0.01784	Absorb
0.0176	0.78816	0.01349	Absorb
0.02359	0.72908	0.06709	Absorb
0.75422	0.00053	0.01593	Not Absorb
0.0142	0.83161	0.0184	Absorb
0.01682	0.68709	0.02004	Absorb
0.04052	0.35265	0.99539	Absorb
0.07296	0.89434	0.04411	Not Absorb
0.84282	0.01827	0.01242	Not Absorb
0.35644	0.51573	0.97274	Absorb
0.0001	0.90251	0.08152	Absorb
0.0074	0.7442	0.00482	Absorb
0.00281	0.03534	0.83796	Absorb
0.75996	0.01779	0.00214	Absorb
0.00661	0.0069	0.77322	Absorb
0.7847	0.00086	0.01322	Absorb
0.59022	0.04006	0.02713	Not Absorb
0.01061	0.00804	0.81225	Absorb
0.21309	0.02642	0.95995	Not Absorb
0.0394	0.5258	0.99965	Absorb
0.01976	0.01809	0.86791	Absorb
0.00195	0.74713	0.00923	Absorb
0.99477	0.0793	0.29866	Absorb
0.36502	0.99949	0.04676	Not Absorb
0.63148	0.96868	0.99781	Absorb
0.00696	0.80056	0.00334	Absorb
0.00471	0.00207	0.76049	Absorb
0.00524	0.77533	0.01252	Not Absorb
0.6549	0.03363	0.03466	Absorb
0.00847	0.77271	0.01002	Absorb
0.01912	0.831	0.01075	Not Absorb
0.01476	0.6768	0.01299	Absorb
0.83757	0.07518	0.00042	Absorb
0.00651	0.00898	0.79915	Absorb
0.29759	0.05168	0.98523	Not Absorb
0.01453	0.0177	0.86071	Absorb
0.29254	0.07361	0.99931	Absorb
0.1143	0.03393	0.95311	Absorb
0.07256	0.02133	0.93837	Absorb
0.0069	0.75117	0.00227	Absorb
0.99935	0.35157	0.05892	Absorb
0.99937	0.4667	0.4229	Absorb
0.8016	0.01688	0.02425	Absorb
0.1199	0.22972	0.99513	Absorb
0.1182	0.99934	0.20442	Not Absorb
0.0212	0.03882	0.74466	Not Absorb
0.01286	0.02053	0.81691	Not Absorb
0.91142	0.96402	0.97286	Absorb
0.988	0.99768	0.96724	Absorb
0.95341	0.05491	0.04006	Absorb
0.01307	0.01342	0.35214	Absorb
0.25527	0.28497	0.06381	Absorb
0.02221	0.01257	0.73516	Absorb
0.97553	0.08238	0.13234	Absorb
0.00975	0.72708	0.10738	Absorb
0.01453	0.0177	0.86071	Absorb
0.73919	0.00431	0.0086	Absorb
0.83349	0.00608	0.02643	Not Absorb
0.09521	0.00069	0.83055	Not Absorb
0.24572	0.0882	0.99874	Absorb
0.8058	0.01558	0.00849	Not Absorb
0.9992	0.05597	0.45822	Absorb
0.0455	0.65218	0.0344	Absorb
0.76291	0.0087	0.024	Absorb
0.00354	0.00263	0.74682	Absorb
0.01966	0.00847	0.799	Not Absorb
0.07347	0.95209	0.01404	Absorb
0.99217	0.88856	0.14597	Absorb
0.11688	0.96352	0.08696	Absorb
0.00464	0.77233	0.00409	Absorb
0.91033	0.01322	0.00964	Absorb
0.69433	0.02081	0.01291	Absorb
0.78804	0.01162	0.0131	Absorb
0.0336	0.86331	0.00877	Absorb
0.51757	0.0501	0.99957	Absorb
0.01889	0.80597	0.00951	Absorb
0.0734	0.95514	0.06234	Not Absorb
0.05186	0.75009	0.03931	Absorb
0.0088	0.00623	0.81783	Absorb
0.06152	0.00124	0.86979	Absorb
0.99941	0.31095	0.08412	Absorb
0.09032	0.97936	0.19794	Absorb
0.97551	0.99229	0.96437	Not Absorb
0.01329	0.82708	0.02271	Absorb
0.02511	0.75672	0.01127	Absorb
0.11595	0.58396	0.01259	Absorb
0.07271	0.95558	0.06218	Not Absorb
