# Supplementary material for: Hybridizing Feature Selection and Feature Learning Approaches in QSAR Modeling for Drug Discovery
Source: Sci Rep. 2017 May 25;7:2403. doi: 10.1038/s41598-017-02114-3 (PMC5445096; doi:10.1038/s41598-017-02114-3)
Supplement: Supplementary file 14 — CTHIA regression [file 41598_2017_2114_MOESM14_ESM.csv]

C-Tsar1	C-Tsar2	C-Tsar3	HIA
0.001	0.01583	0.75287	0.8
0.99753	0.01845	0.46383	0.97
0.03604	0.5475	0.09084	0.32
0.00027	0.08973	0.88124	0.8
0.02916	0.01994	0.48922	0.23
0.07828	0.99947	0.251	0.88
0.39697	0.97402	0.96279	0.82
0.01553	0.04062	0.64524	0.16
0.01664	0.83606	0.04129	0.9
0.77523	0.00628	0.00889	0.93
0.87291	0.85965	0.20634	0.5
0.86177	0.03181	0.03494	0.93
0.76434	0.00715	0.00895	0.62
0.42181	0.99465	0.98381	0.93
0.00079	0.07417	0.89204	0.97
0.98261	0.99406	0.99615	0.35
0.00695	0.00716	0.79378	0.5
0.08286	0.99364	0.12345	0.98
0.79636	0.03538	0.04251	0.1
0.01353	0.00322	0.76562	0.01
0.7369	0.00776	0.02631	0.3
0.15617	0.94703	0.00015	0.9
0.02439	0.79191	0.04098	0.23
0.80763	0.0524	0.03821	0.84
0.86587	0.02456	0.03136	0.96
0.2219	0.9971	0.94905	1
0.95368	0.03006	0.15364	1
0.0107	0.50288	0.07332	0.84
0.92456	0.06708	0.03038	0.99
0.78273	0.00934	0.00797	1
0.9203	0.07247	0.02228	0.75
0.01149	0.80755	0.01099	0.72
0.88816	0.0146	0.05421	1
0.01562	0.81306	0.01525	1
0.09292	0.99793	0.31777	0.44
0.83515	0.01245	0.01536	1
0.0169	0.84132	0.0168	0.9
0.80747	0.71394	0.5724	1
0.32663	0.87417	0.99597	0.49
0.01933	0.02032	0.8305	0.64
0.00486	0.00589	0.74896	0.69
0.99597	0.04397	0.45037	1
0.0278	0.06621	0.84955	0.97
0.88169	0.71898	0.99692	0.95
0.79035	0.01494	0.00054	0.04
0.07522	0.47767	0.89447	0.73
0.3733	0.97836	0.00572	0.47
0.98676	0.98146	0.3496	0.9
0.81811	0.0101	0.0055	1
0.09644	0.11959	0.95446	0.8
0.0333	0.02049	0.71762	1
0.29745	0.99558	0.10267	0.88
0.05413	0.4411	0.99965	0.08
0.17138	0.98272	0.10204	0.97
0.05889	0.98431	0.32344	0.12
0.02658	0.79234	0.02879	1
0.00437	0.44366	0.02073	0.55
0.96711	0.07258	0.11667	0.66
0.09238	0.00124	0.90236	0.25
0.01009	0.82279	0.00997	0.8
0.73439	0.00639	0.00305	1
0.33725	0.00633	0.97949	0.5
0.00527	0.00728	0.78221	0.77
0.02282	0.015	0.79845	0.28
0.01762	0.01633	0.64201	0.9
0.93964	0.05703	0.04217	0.88
0.00794	0.00092	0.76247	0.6
0.00106	0.01681	0.77049	0.81
0.01919	0.01467	0.80026	0.95
0.17251	0.06721	0.09889	0.95
0.99417	0.98712	0.845	0.17
0.67321	0.02283	0.89005	0.31
0.98514	0.34222	0.68704	0.3
0.03664	0.00888	0.67117	0.61
0.03543	0.7313	0.0243	0.59
0.73549	0.05798	0.9995	1
0.01702	0.01344	0.84212	0.65
0.98237	0.25308	0.07395	1
0.98327	0.8528	0.94766	1
0.07085	0.99872	0.24927	1
0.99412	0.9923	0.98505	0.8
0.10667	0.44714	0.08085	0.5
0.04548	0.77668	0.00108	0.69
0.16475	0.99767	0.15117	1
0.00592	0.70231	0.00418	1
0.03416	0.07494	0.76468	0.02
0.94762	0.94895	0.93778	0.8
0.01572	0.01822	0.72021	1
0.01959	0.02321	0.87264	0.92
0.03344	0.64348	0.03424	0.9
0.00328	0.0044	0.77327	0.95
0.77453	0.05342	0.03072	0.01
0.00432	0.7831	0.06565	0.85
0.09798	0.97268	0.9993	0.98
0.99173	0.07939	0.21026	0.85
0.00284	0.00058	0.46229	0.86
0.9462	0.04893	0.07705	1
0.04911	0.47826	0.99876	0.28
0.05086	0.97021	0.21124	0.28
0.00656	0.79272	0.00675	1
0.90156	0.01745	0.01509	1
0.7158	0.01806	0.02082	1
0.54333	0.00395	0.01381	0.16
0.01497	0.01887	0.71995	0.9
0.96284	0.92012	0.9475	0.77
0.03881	0.65635	0.02194	0.44
0.92605	0.89639	0.41822	0.53
0.89894	0.11216	0.00007	0.7
0.01622	0.02714	0.72433	0.41
0.18208	0.07507	0.88755	0.82
0.01117	0.73062	0.00888	0.64
0.00415	0.78499	0.00522	0.95
0.01402	0.78926	0.04231	1
0.99799	0.0329	0.59293	0.69
0.03252	0.79651	0.0086	0.81
0.04222	0.75936	0.01784	0.98
0.0176	0.78816	0.01349	0.85
0.02359	0.72908	0.06709	0.87
0.75422	0.00053	0.01593	0.57
0.0142	0.83161	0.0184	0.91
0.01682	0.68709	0.02004	0.99
0.04052	0.35265	0.99539	1
0.07296	0.89434	0.04411	0
0.84282	0.01827	0.01242	0.28
0.35644	0.51573	0.97274	0.88
0.0001	0.90251	0.08152	0.89
0.0074	0.7442	0.00482	0.88
0.00281	0.03534	0.83796	0.9
0.75996	0.01779	0.00214	0.99
0.00661	0.0069	0.77322	0.71
0.7847	0.00086	0.01322	1
0.59022	0.04006	0.02713	0.24
0.01061	0.00804	0.81225	1
0.21309	0.02642	0.95995	0.01
0.0394	0.5258	0.99965	1
0.01976	0.01809	0.86791	0.89
0.00195	0.74713	0.00923	0.95
0.99477	0.0793	0.29866	0.84
0.36502	0.99949	0.04676	0.29
0.63148	0.96868	0.99781	0.8
0.00696	0.80056	0.00334	1
0.00471	0.00207	0.76049	1
0.00524	0.77533	0.01252	0.59
0.6549	0.03363	0.03466	0.9
0.00847	0.77271	0.01002	0.87
0.01912	0.831	0.01075	0.6
0.01476	0.6768	0.01299	1
0.83757	0.07518	0.00042	0.8
0.00651	0.00898	0.79915	0.95
0.29759	0.05168	0.98523	0.34
0.01453	0.0177	0.86071	1
0.29254	0.07361	0.99931	0.86
0.1143	0.03393	0.95311	0.99
0.07256	0.02133	0.93837	1
0.0069	0.75117	0.00227	0.99
0.99935	0.35157	0.05892	0.84
0.99937	0.4667	0.4229	0.76
0.8016	0.01688	0.02425	0.81
0.1199	0.22972	0.99513	0.71
0.1182	0.99934	0.20442	0.6
0.0212	0.03882	0.74466	0.33
0.01286	0.02053	0.81691	0.48
0.91142	0.96402	0.97286	0.88
0.988	0.99768	0.96724	1
0.95341	0.05491	0.04006	0.95
0.01307	0.01342	0.35214	1
0.25527	0.28497	0.06381	0.82
0.02221	0.01257	0.73516	0.95
0.97553	0.08238	0.13234	0.73
0.00975	0.72708	0.10738	1
0.01453	0.0177	0.86071	1
0.73919	0.00431	0.0086	0.9
0.83349	0.00608	0.02643	0.59
0.09521	0.00069	0.83055	0.44
0.24572	0.0882	0.99874	0.89
0.8058	0.01558	0.00849	0.57
0.9992	0.05597	0.45822	0.9
0.0455	0.65218	0.0344	0.89
0.76291	0.0087	0.024	1
0.00354	0.00263	0.74682	0.9
0.01966	0.00847	0.799	0.62
0.07347	0.95209	0.01404	1
0.99217	0.88856	0.14597	1
0.11688	0.96352	0.08696	0.9
0.00464	0.77233	0.00409	0.95
0.91033	0.01322	0.00964	0.85
0.69433	0.02081	0.01291	0.98
0.78804	0.01162	0.0131	0.86
0.0336	0.86331	0.00877	0.96
0.51757	0.0501	0.99957	1
0.01889	0.80597	0.00951	0.9
0.0734	0.95514	0.06234	0.55
0.05186	0.75009	0.03931	0.96
0.0088	0.00623	0.81783	0.97
0.06152	0.00124	0.86979	0.88
0.99941	0.31095	0.08412	0.78
0.09032	0.97936	0.19794	0.97
0.97551	0.99229	0.96437	0.58
0.01329	0.82708	0.02271	0.98
0.02511	0.75672	0.01127	0.98
0.11595	0.58396	0.01259	1
0.07271	0.95558	0.06218	0.6
