# Supplementary material for: Hybridizing Feature Selection and Feature Learning Approaches in QSAR Modeling for Drug Discovery
Source: Sci Rep. 2017 May 25;7:2403. doi: 10.1038/s41598-017-02114-3 (PMC5445096; doi:10.1038/s41598-017-02114-3)
Supplement: Supplementary file 15 — M5HIA+CTHIA classification [file 41598_2017_2114_MOESM15_ESM.csv]

AMW	MATS7m	ESpm01d	TPSA(NO)	C-Tsar1	C-Tsar2	C-Tsar3	HIA class
6.19	0.02	1.991	20.31	0.001	0.01583	0.75287	Absorb
6.4	0.022	2.742	63.95	0.99753	0.01845	0.46383	Absorb
8.72	0.095	2.404	102.53	0.03604	0.5475	0.09084	Not Absorb
6.47	0.324	2.428	87.66	0.00027	0.08973	0.88124	Absorb
8.08	-0.099	2.483	120.99	0.02916	0.01994	0.48922	Not Absorb
6.97	-0.103	1.92	53.43	0.07828	0.99947	0.251	Absorb
8.58	0	2.204	63.6	0.39697	0.97402	0.96279	Absorb
8.85	-0.288	1.726	138.32	0.01553	0.04062	0.64524	Not Absorb
8.82	-0.122	1.726	43.07	0.01664	0.83606	0.04129	Absorb
6.08	-0.201	1.747	41.49	0.77523	0.00628	0.00889	Absorb
9.99	-0.158	2.062	159.29	0.87291	0.85965	0.20634	Not Absorb
8.31	-0.139	3.042	132.96	0.86177	0.03181	0.03494	Absorb
8.13	-0.162	3	112.73	0.76434	0.00715	0.00895	Not Absorb
8.14	-0.663	1.526	71.77	0.42181	0.99465	0.98381	Absorb
6.8	0.236	1.737	31.87	0.00079	0.07417	0.89204	Absorb
8.81	0	2.224	107.22	0.98261	0.99406	0.99615	Not Absorb
6.5	0.521	2.145	84.58	0.00695	0.00716	0.79378	Not Absorb
6.58	-0.058	2.145	49.77	0.08286	0.99364	0.12345	Absorb
10.91	0.103	1.944	126.65	0.79636	0.03538	0.04251	Not Absorb
9.68	-0.217	3.01	201.58	0.01353	0.00322	0.76562	Not Absorb
8.16	-0.167	2.98	86.71	0.7369	0.00776	0.02631	Not Absorb
6.03	0.372	1.914	50.72	0.15617	0.94703	0.00015	Absorb
8.11	0.089	1.56	0	0.02439	0.79191	0.04098	Not Absorb
10.9	-0.175	2.036	54.35	0.80763	0.0524	0.03821	Absorb
8.1	-0.119	2.275	118.72	0.86587	0.02456	0.03136	Absorb
7.31	0	2.37	68.7	0.2219	0.9971	0.94905	Absorb
8.45	0.073	2.6	62.21	0.95368	0.03006	0.15364	Absorb
7.49	1.036	2.499	57.61	0.0107	0.50288	0.07332	Absorb
8.42	0.116	3.198	113.01	0.92456	0.06708	0.03038	Absorb
8.65	-0.135	3.074	132.96	0.78273	0.00934	0.00797	Absorb
9.44	-0.058	3.315	174.53	0.9203	0.07247	0.02228	Absorb
10.09	-0.106	3.165	147.21	0.01149	0.80755	0.01099	Absorb
10.1	-0.103	3.626	213.14	0.88816	0.0146	0.05421	Absorb
9.43	0.123	3.349	173.76	0.01562	0.81306	0.01525	Absorb
8.96	0.128	3.53	189.06	0.09292	0.99793	0.31777	Not Absorb
8.47	-0.158	3.033	112.73	0.83515	0.01245	0.01536	Absorb
10.1	-0.326	2.645	115.38	0.0169	0.84132	0.0168	Absorb
23.87	0	1.25	0	0.80747	0.71394	0.5724	Absorb
12.86	0.146	2.318	118.69	0.32663	0.87417	0.99597	Not Absorb
7.65	0.054	2.692	88.89	0.01933	0.02032	0.8305	Not Absorb
7.73	0.282	2.431	77.04	0.00486	0.00589	0.74896	Not Absorb
7.64	-0.062	2.641	86.05	0.99597	0.04397	0.45037	Absorb
7.83	-0.443	2.206	35.53	0.0278	0.06621	0.84955	Absorb
10	0.219	1.949	36.42	0.88169	0.71898	0.99692	Absorb
9.37	0.118	2.999	173.71	0.79035	0.01494	0.00054	Not Absorb
7.85	0	2.191	64.35	0.07522	0.47767	0.89447	Absorb
6.61	-0.18	2.851	131.75	0.3733	0.97836	0.00572	Not Absorb
5.88	0	0.732	26.02	0.98676	0.98146	0.3496	Absorb
6.34	-0.333	1.472	15.27	0.81811	0.0101	0.0055	Absorb
6.89	0.182	2.587	94.83	0.09644	0.11959	0.95446	Absorb
8.63	-0.02	2.097	32.67	0.0333	0.02049	0.71762	Absorb
6.7	0.15	2.062	41.93	0.29745	0.99558	0.10267	Absorb
6.72	0.038	2.521	66.84	0.05413	0.4411	0.99965	Not Absorb
8.24	-0.15	2.701	6.48	0.17138	0.98272	0.10204	Absorb
7.99	0.007	3.034	206.07	0.05889	0.98431	0.32344	Not Absorb
7.09	-0.059	2.332	83.63	0.02658	0.79234	0.02879	Absorb
7.59	0	2.17	89.34	0.00437	0.44366	0.02073	Not Absorb
6.85	-0.235	2.741	95.94	0.96711	0.07258	0.11667	Not Absorb
7.11	-0.279	2.684	106.94	0.09238	0.00124	0.90236	Not Absorb
5.38	-0.057	1.463	64.52	0.01009	0.82279	0.00997	Absorb
6.44	-0.175	1.716	40.46	0.73439	0.00639	0.00305	Absorb
7.95	-0.03	3.186	160.83	0.33725	0.00633	0.97949	Not Absorb
7.5	0.191	2.603	124.16	0.00527	0.00728	0.78221	Absorb
9.64	-0.185	2.456	175.83	0.02282	0.015	0.79845	Not Absorb
7.69	-0.576	2.372	104.64	0.01762	0.01633	0.64201	Absorb
8.73	-0.049	2.807	64.63	0.93964	0.05703	0.04217	Absorb
7.06	-0.028	1.887	92.95	0.00794	0.00092	0.76247	Not Absorb
8.63	-0.12	2.862	59.59	0.00106	0.01681	0.77049	Absorb
8.56	0.052	2.448	84.47	0.01919	0.01467	0.80026	Absorb
8.43	0.155	2.426	64.43	0.17251	0.06721	0.09889	Absorb
12.6	0	1.449	94.83	0.99417	0.98712	0.845	Not Absorb
9.2	0	1.001	70.06	0.67321	0.02283	0.89005	Not Absorb
8.72	0.003	2.001	98.07	0.98514	0.34222	0.68704	Not Absorb
10.34	-0.055	2.327	122.63	0.03664	0.00888	0.67117	Not Absorb
5.91	0	1.675	63.32	0.03543	0.7313	0.0243	Not Absorb
6.46	0.002	2.847	73.18	0.73549	0.05798	0.9995	Absorb
7.52	-0.198	2.155	78.51	0.01702	0.01344	0.84212	Not Absorb
8.1	-0.037	2.689	113.6	0.98237	0.25308	0.07395	Absorb
7.51	0	1.675	63.32	0.98327	0.8528	0.94766	Absorb
6.53	-0.047	1.96	52.1	0.07085	0.99872	0.24927	Absorb
10.5	-0.181	1.905	76.76	0.99412	0.9923	0.98505	Absorb
7.4	-0.225	1.878	82.86	0.10667	0.44714	0.08085	Not Absorb
11.91	0.146	2.268	118.36	0.04548	0.77668	0.00108	Not Absorb
6.23	-0.244	1.56	6.48	0.16475	0.99767	0.15117	Absorb
8.54	-0.028	2.579	71	0.00592	0.70231	0.00418	Absorb
21.17	-0.123	2.766	95.5	0.03416	0.07494	0.76468	Not Absorb
8.07	0	1.335	68.01	0.94762	0.94895	0.93778	Absorb
9.32	0.021	2.25	112.74	0.01572	0.01822	0.72021	Absorb
7.71	0.753	2.082	54.37	0.01959	0.02321	0.87264	Absorb
7.77	0.749	2.221	61.77	0.03344	0.64348	0.03424	Absorb
6.84	0.385	2.039	95.58	0.00328	0.0044	0.77327	Absorb
7.61	-0.187	2.568	189.53	0.77453	0.05342	0.03072	Not Absorb
8.53	-0.027	2.693	92.31	0.00432	0.7831	0.06565	Absorb
11.14	-0.272	1.593	90.71	0.09798	0.97268	0.9993	Absorb
9.47	-0.05	2.675	67.87	0.99173	0.07939	0.21026	Absorb
7.89	0.323	2.046	103.78	0.00284	0.00058	0.46229	Absorb
6.13	-0.148	2.052	37.3	0.9462	0.04893	0.07705	Absorb
6.67	0.019	2.841	122.49	0.04911	0.47826	0.99876	Not Absorb
6.76	-0.199	2.711	132.96	0.05086	0.97021	0.21124	Not Absorb
8.74	-0.053	2.756	112.73	0.00656	0.79272	0.00675	Absorb
9.86	0.392	2.357	52.9	0.90156	0.01745	0.01509	Absorb
11.27	-0.113	2.339	99.6	0.7158	0.01806	0.02082	Absorb
7.01	1	1.818	121.38	0.54333	0.00395	0.01381	Not Absorb
9.76	-0.141	2.25	99.6	0.01497	0.01887	0.71995	Absorb
10.94	0	2.282	54.37	0.96284	0.92012	0.9475	Absorb
6.6	-0.075	1.621	72.72	0.03881	0.65635	0.02194	Not Absorb
6.46	0	1.649	91.49	0.92605	0.89639	0.41822	Not Absorb
8.26	-0.069	2.692	210.54	0.89894	0.11216	0.00007	Absorb
7.54	0.207	2.046	103.78	0.01622	0.02714	0.72433	Not Absorb
6.57	0.076	2.466	94.83	0.18208	0.07507	0.88755	Absorb
9.15	-0.188	2.36	92.5	0.01117	0.73062	0.00888	Not Absorb
6.08	0.407	1.914	50.72	0.00415	0.78499	0.00522	Absorb
5.98	-0.188	1.5	35.25	0.01402	0.78926	0.04231	Absorb
6.7	0.007	2.507	67.45	0.99799	0.0329	0.59293	Not Absorb
9.44	0.557	2.02	80.29	0.03252	0.79651	0.0086	Absorb
6.78	-1.14	2.175	93.1	0.04222	0.75936	0.01784	Absorb
7.13	0.44	2.123	52.93	0.0176	0.78816	0.01349	Absorb
8.63	0.126	2.062	71.43	0.02359	0.72908	0.06709	Absorb
6.32	-0.241	2.01	81.95	0.75422	0.00053	0.01593	Not Absorb
7.28	0.148	2.437	70	0.0142	0.83161	0.0184	Absorb
7.19	-0.4	2.104	35.53	0.01682	0.68709	0.02004	Absorb
7.05	0.029	2.538	59.94	0.04052	0.35265	0.99539	Absorb
6.99	-0.12	2.983	353.11	0.07296	0.89434	0.04411	Not Absorb
8.09	-0.082	2.69	123.49	0.84282	0.01827	0.01242	Not Absorb
8.79	0	1.449	50.19	0.35644	0.51573	0.97274	Absorb
7.47	0.45	2.881	110.45	0.0001	0.90251	0.08152	Absorb
7.83	-0.271	2.881	110.45	0.0074	0.7442	0.00482	Absorb
7.89	-0.055	2.738	86.01	0.00281	0.03534	0.83796	Absorb
9.02	-0.052	2.046	41.46	0.75996	0.01779	0.00214	Absorb
7.63	0.366	2.431	77.04	0.00661	0.0069	0.77322	Absorb
7.71	0.354	2.602	77.48	0.7847	0.00086	0.01322	Absorb
9.45	-0.025	2.492	136.29	0.59022	0.04006	0.02713	Not Absorb
6.87	-0.18	2.316	44.23	0.01061	0.00804	0.81225	Absorb
6.88	-0.099	2.821	206.6	0.21309	0.02642	0.95995	Not Absorb
6.79	-0.052	2.215	42.98	0.0394	0.5258	0.99965	Absorb
9.25	0.067	2.152	61.69	0.01976	0.01809	0.86791	Absorb
6.32	0.076	1.914	50.72	0.00195	0.74713	0.00923	Absorb
6.81	0.472	2.097	58.56	0.99477	0.0793	0.29866	Absorb
6.14	-0.006	2.204	82.62	0.36502	0.99949	0.04676	Not Absorb
7.56	1.377	1.747	49.33	0.63148	0.96868	0.99781	Absorb
7.43	0.282	2.466	68.25	0.00696	0.80056	0.00334	Absorb
6.41	-0.034	2.286	49.41	0.00471	0.00207	0.76049	Absorb
8.34	-0.11	3.031	95.94	0.00524	0.77533	0.01252	Not Absorb
8.14	-0.26	2.245	58.2	0.6549	0.03363	0.03466	Absorb
6.54	-0.038	1.477	57.28	0.00847	0.77271	0.01002	Absorb
6.5	0.564	1.747	85.61	0.01912	0.831	0.01075	Not Absorb
9.2	-0.148	2.176	99.6	0.01476	0.6768	0.01299	Absorb
8.05	-0.334	2.089	78.61	0.83757	0.07518	0.00042	Absorb
6.5	0.222	2.111	70.59	0.00651	0.00898	0.79915	Absorb
6.43	-0.091	2.664	124.29	0.29759	0.05168	0.98523	Not Absorb
10.22	-0.174	2.176	99.6	0.01453	0.0177	0.86071	Absorb
7.83	0.039	2.266	106.95	0.29254	0.07361	0.99931	Absorb
6.68	0.104	2.466	94.83	0.1143	0.03393	0.95311	Absorb
5.93	-0.162	2.219	34.14	0.07256	0.02133	0.93837	Absorb
6.48	-0.247	1.477	41.49	0.0069	0.75117	0.00227	Absorb
6.56	0.174	2.311	38.77	0.99935	0.35157	0.05892	Absorb
8.11	0	2.212	45.75	0.99937	0.4667	0.4229	Absorb
6.76	0.041	1.815	45.59	0.8016	0.01688	0.02425	Absorb
5.99	-0.062	1.969	53.16	0.1199	0.22972	0.99513	Absorb
7.27	0.188	2.757	141.42	0.1182	0.99934	0.20442	Not Absorb
8.17	-0.23	2.407	145.13	0.0212	0.03882	0.74466	Not Absorb
6.77	-0.081	1.621	72.72	0.01286	0.02053	0.81691	Not Absorb
10.78	0	1.91	63.24	0.91142	0.96402	0.97286	Absorb
8.63	0	1.633	57.53	0.988	0.99768	0.96724	Absorb
7.06	0.14	2.328	62.3	0.95341	0.05491	0.04006	Absorb
5.55	0	1.597	37.3	0.01307	0.01342	0.35214	Absorb
10.3	-0.084	2.609	123.49	0.25527	0.28497	0.06381	Absorb
7.17	0.067	1.901	78.43	0.02221	0.01257	0.73516	Absorb
6.83	-0.105	2.956	60.44	0.97553	0.08238	0.13234	Absorb
7.77	0.119	2.519	83.03	0.00975	0.72708	0.10738	Absorb
10.22	-0.174	2.176	99.6	0.01453	0.0177	0.86071	Absorb
8.49	-0.051	2.618	54.37	0.73919	0.00431	0.0086	Absorb
9.49	0.019	2.426	137.82	0.83349	0.00608	0.02643	Not Absorb
7.42	-0.053	2.31	101.73	0.09521	0.00069	0.83055	Not Absorb
7.09	-0.06	2.566	75.71	0.24572	0.0882	0.99874	Absorb
7.21	-0.086	1.933	65.2	0.8058	0.01558	0.00849	Not Absorb
7.28	-0.066	2.425	76.82	0.9992	0.05597	0.45822	Absorb
10.38	0.493	2.284	87.79	0.0455	0.65218	0.0344	Absorb
10.22	-0.167	2.176	99.6	0.76291	0.0087	0.024	Absorb
6.75	0.067	1.765	9.72	0.00354	0.00263	0.74682	Absorb
6.44	-0.005	1.621	72.72	0.01966	0.00847	0.799	Not Absorb
5.89	-0.32	1.841	37.3	0.07347	0.95209	0.01404	Absorb
7.92	0	2.104	77.62	0.99217	0.88856	0.14597	Absorb
7.51	-0.173	2.102	40.54	0.11688	0.96352	0.08696	Absorb
7.03	0.067	1.988	79.74	0.00464	0.77233	0.00409	Absorb
7.51	-0.102	2.108	75.27	0.91033	0.01322	0.00964	Absorb
7.65	0.025	2.4	35.53	0.69433	0.02081	0.01291	Absorb
7.89	-0.041	2.592	115.54	0.78804	0.01162	0.0131	Absorb
7.92	-0.13	2.201	100.19	0.0336	0.86331	0.00877	Absorb
7.12	-0.134	1.818	12.47	0.51757	0.0501	0.99957	Absorb
5.99	0.267	1.697	32.7	0.01889	0.80597	0.00951	Absorb
6.05	1.383	1.675	63.32	0.0734	0.95514	0.06234	Not Absorb
6.84	0	1.058	46.32	0.05186	0.75009	0.03931	Absorb
7.45	0.345	2.119	105.51	0.0088	0.00623	0.81783	Absorb
9.07	0.164	2.638	103.92	0.06152	0.00124	0.86979	Absorb
6.6	-0.19	2.574	76.68	0.99941	0.31095	0.08412	Absorb
5.9	0.761	1.697	32.7	0.09032	0.97936	0.19794	Absorb
6.46	0	1.795	63.32	0.97551	0.99229	0.96437	Not Absorb
6.59	-0.042	1.94	39.72	0.01329	0.82708	0.02271	Absorb
6.88	-0.256	2.465	69.89	0.02511	0.75672	0.01127	Absorb
8.13	-0.021	2.439	131.79	0.11595	0.58396	0.01259	Absorb
8.43	-0.09	2.322	48.47	0.07271	0.95558	0.06218	Not Absorb
