# Supplementary material for: Hybridizing Feature Selection and Feature Learning Approaches in QSAR Modeling for Drug Discovery
Source: Sci Rep. 2017 May 25;7:2403. doi: 10.1038/s41598-017-02114-3 (PMC5445096; doi:10.1038/s41598-017-02114-3)
Supplement: Supplementary file 16 — M5HIA+CTHIA regression [file 41598_2017_2114_MOESM16_ESM.csv]

AMW	MATS7m	ESpm01d	TPSA(NO)	C-Tsar1	C-Tsar2	C-Tsar3	HIA
6.19	0.02	1.991	20.31	0.001	0.01583	0.75287	0.8
6.4	0.022	2.742	63.95	0.99753	0.01845	0.46383	0.97
8.72	0.095	2.404	102.53	0.03604	0.5475	0.09084	0.32
6.47	0.324	2.428	87.66	0.00027	0.08973	0.88124	0.8
8.08	-0.099	2.483	120.99	0.02916	0.01994	0.48922	0.23
6.97	-0.103	1.92	53.43	0.07828	0.99947	0.251	0.88
8.58	0	2.204	63.6	0.39697	0.97402	0.96279	0.82
8.85	-0.288	1.726	138.32	0.01553	0.04062	0.64524	0.16
8.82	-0.122	1.726	43.07	0.01664	0.83606	0.04129	0.9
6.08	-0.201	1.747	41.49	0.77523	0.00628	0.00889	0.93
9.99	-0.158	2.062	159.29	0.87291	0.85965	0.20634	0.5
8.31	-0.139	3.042	132.96	0.86177	0.03181	0.03494	0.93
8.13	-0.162	3	112.73	0.76434	0.00715	0.00895	0.62
8.14	-0.663	1.526	71.77	0.42181	0.99465	0.98381	0.93
6.8	0.236	1.737	31.87	0.00079	0.07417	0.89204	0.97
8.81	0	2.224	107.22	0.98261	0.99406	0.99615	0.35
6.5	0.521	2.145	84.58	0.00695	0.00716	0.79378	0.5
6.58	-0.058	2.145	49.77	0.08286	0.99364	0.12345	0.98
10.91	0.103	1.944	126.65	0.79636	0.03538	0.04251	0.1
9.68	-0.217	3.01	201.58	0.01353	0.00322	0.76562	0.01
8.16	-0.167	2.98	86.71	0.7369	0.00776	0.02631	0.3
6.03	0.372	1.914	50.72	0.15617	0.94703	0.00015	0.9
8.11	0.089	1.56	0	0.02439	0.79191	0.04098	0.23
10.9	-0.175	2.036	54.35	0.80763	0.0524	0.03821	0.84
8.1	-0.119	2.275	118.72	0.86587	0.02456	0.03136	0.96
7.31	0	2.37	68.7	0.2219	0.9971	0.94905	1
8.45	0.073	2.6	62.21	0.95368	0.03006	0.15364	1
7.49	1.036	2.499	57.61	0.0107	0.50288	0.07332	0.84
8.42	0.116	3.198	113.01	0.92456	0.06708	0.03038	0.99
8.65	-0.135	3.074	132.96	0.78273	0.00934	0.00797	1
9.44	-0.058	3.315	174.53	0.9203	0.07247	0.02228	0.75
10.09	-0.106	3.165	147.21	0.01149	0.80755	0.01099	0.72
10.1	-0.103	3.626	213.14	0.88816	0.0146	0.05421	1
9.43	0.123	3.349	173.76	0.01562	0.81306	0.01525	1
8.96	0.128	3.53	189.06	0.09292	0.99793	0.31777	0.44
8.47	-0.158	3.033	112.73	0.83515	0.01245	0.01536	1
10.1	-0.326	2.645	115.38	0.0169	0.84132	0.0168	0.9
23.87	0	1.25	0	0.80747	0.71394	0.5724	1
12.86	0.146	2.318	118.69	0.32663	0.87417	0.99597	0.49
7.65	0.054	2.692	88.89	0.01933	0.02032	0.8305	0.64
7.73	0.282	2.431	77.04	0.00486	0.00589	0.74896	0.69
7.64	-0.062	2.641	86.05	0.99597	0.04397	0.45037	1
7.83	-0.443	2.206	35.53	0.0278	0.06621	0.84955	0.97
10	0.219	1.949	36.42	0.88169	0.71898	0.99692	0.95
9.37	0.118	2.999	173.71	0.79035	0.01494	0.00054	0.04
7.85	0	2.191	64.35	0.07522	0.47767	0.89447	0.73
6.61	-0.18	2.851	131.75	0.3733	0.97836	0.00572	0.47
5.88	0	0.732	26.02	0.98676	0.98146	0.3496	0.9
6.34	-0.333	1.472	15.27	0.81811	0.0101	0.0055	1
6.89	0.182	2.587	94.83	0.09644	0.11959	0.95446	0.8
8.63	-0.02	2.097	32.67	0.0333	0.02049	0.71762	1
6.7	0.15	2.062	41.93	0.29745	0.99558	0.10267	0.88
6.72	0.038	2.521	66.84	0.05413	0.4411	0.99965	0.08
8.24	-0.15	2.701	6.48	0.17138	0.98272	0.10204	0.97
7.99	0.007	3.034	206.07	0.05889	0.98431	0.32344	0.12
7.09	-0.059	2.332	83.63	0.02658	0.79234	0.02879	1
7.59	0	2.17	89.34	0.00437	0.44366	0.02073	0.55
6.85	-0.235	2.741	95.94	0.96711	0.07258	0.11667	0.66
7.11	-0.279	2.684	106.94	0.09238	0.00124	0.90236	0.25
5.38	-0.057	1.463	64.52	0.01009	0.82279	0.00997	0.8
6.44	-0.175	1.716	40.46	0.73439	0.00639	0.00305	1
7.95	-0.03	3.186	160.83	0.33725	0.00633	0.97949	0.5
7.5	0.191	2.603	124.16	0.00527	0.00728	0.78221	0.77
9.64	-0.185	2.456	175.83	0.02282	0.015	0.79845	0.28
7.69	-0.576	2.372	104.64	0.01762	0.01633	0.64201	0.9
8.73	-0.049	2.807	64.63	0.93964	0.05703	0.04217	0.88
7.06	-0.028	1.887	92.95	0.00794	0.00092	0.76247	0.6
8.63	-0.12	2.862	59.59	0.00106	0.01681	0.77049	0.81
8.56	0.052	2.448	84.47	0.01919	0.01467	0.80026	0.95
8.43	0.155	2.426	64.43	0.17251	0.06721	0.09889	0.95
12.6	0	1.449	94.83	0.99417	0.98712	0.845	0.17
9.2	0	1.001	70.06	0.67321	0.02283	0.89005	0.31
8.72	0.003	2.001	98.07	0.98514	0.34222	0.68704	0.3
10.34	-0.055	2.327	122.63	0.03664	0.00888	0.67117	0.61
5.91	0	1.675	63.32	0.03543	0.7313	0.0243	0.59
6.46	0.002	2.847	73.18	0.73549	0.05798	0.9995	1
7.52	-0.198	2.155	78.51	0.01702	0.01344	0.84212	0.65
8.1	-0.037	2.689	113.6	0.98237	0.25308	0.07395	1
7.51	0	1.675	63.32	0.98327	0.8528	0.94766	1
6.53	-0.047	1.96	52.1	0.07085	0.99872	0.24927	1
10.5	-0.181	1.905	76.76	0.99412	0.9923	0.98505	0.8
7.4	-0.225	1.878	82.86	0.10667	0.44714	0.08085	0.5
11.91	0.146	2.268	118.36	0.04548	0.77668	0.00108	0.69
6.23	-0.244	1.56	6.48	0.16475	0.99767	0.15117	1
8.54	-0.028	2.579	71	0.00592	0.70231	0.00418	1
21.17	-0.123	2.766	95.5	0.03416	0.07494	0.76468	0.02
8.07	0	1.335	68.01	0.94762	0.94895	0.93778	0.8
9.32	0.021	2.25	112.74	0.01572	0.01822	0.72021	1
7.71	0.753	2.082	54.37	0.01959	0.02321	0.87264	0.92
7.77	0.749	2.221	61.77	0.03344	0.64348	0.03424	0.9
6.84	0.385	2.039	95.58	0.00328	0.0044	0.77327	0.95
7.61	-0.187	2.568	189.53	0.77453	0.05342	0.03072	0.01
8.53	-0.027	2.693	92.31	0.00432	0.7831	0.06565	0.85
11.14	-0.272	1.593	90.71	0.09798	0.97268	0.9993	0.98
9.47	-0.05	2.675	67.87	0.99173	0.07939	0.21026	0.85
7.89	0.323	2.046	103.78	0.00284	0.00058	0.46229	0.86
6.13	-0.148	2.052	37.3	0.9462	0.04893	0.07705	1
6.67	0.019	2.841	122.49	0.04911	0.47826	0.99876	0.28
6.76	-0.199	2.711	132.96	0.05086	0.97021	0.21124	0.28
8.74	-0.053	2.756	112.73	0.00656	0.79272	0.00675	1
9.86	0.392	2.357	52.9	0.90156	0.01745	0.01509	1
11.27	-0.113	2.339	99.6	0.7158	0.01806	0.02082	1
7.01	1	1.818	121.38	0.54333	0.00395	0.01381	0.16
9.76	-0.141	2.25	99.6	0.01497	0.01887	0.71995	0.9
10.94	0	2.282	54.37	0.96284	0.92012	0.9475	0.77
6.6	-0.075	1.621	72.72	0.03881	0.65635	0.02194	0.44
6.46	0	1.649	91.49	0.92605	0.89639	0.41822	0.53
8.26	-0.069	2.692	210.54	0.89894	0.11216	0.00007	0.7
7.54	0.207	2.046	103.78	0.01622	0.02714	0.72433	0.41
6.57	0.076	2.466	94.83	0.18208	0.07507	0.88755	0.82
9.15	-0.188	2.36	92.5	0.01117	0.73062	0.00888	0.64
6.08	0.407	1.914	50.72	0.00415	0.78499	0.00522	0.95
5.98	-0.188	1.5	35.25	0.01402	0.78926	0.04231	1
6.7	0.007	2.507	67.45	0.99799	0.0329	0.59293	0.69
9.44	0.557	2.02	80.29	0.03252	0.79651	0.0086	0.81
6.78	-1.14	2.175	93.1	0.04222	0.75936	0.01784	0.98
7.13	0.44	2.123	52.93	0.0176	0.78816	0.01349	0.85
8.63	0.126	2.062	71.43	0.02359	0.72908	0.06709	0.87
6.32	-0.241	2.01	81.95	0.75422	0.00053	0.01593	0.57
7.28	0.148	2.437	70	0.0142	0.83161	0.0184	0.91
7.19	-0.4	2.104	35.53	0.01682	0.68709	0.02004	0.99
7.05	0.029	2.538	59.94	0.04052	0.35265	0.99539	1
6.99	-0.12	2.983	353.11	0.07296	0.89434	0.04411	0
8.09	-0.082	2.69	123.49	0.84282	0.01827	0.01242	0.28
8.79	0	1.449	50.19	0.35644	0.51573	0.97274	0.88
7.47	0.45	2.881	110.45	0.0001	0.90251	0.08152	0.89
7.83	-0.271	2.881	110.45	0.0074	0.7442	0.00482	0.88
7.89	-0.055	2.738	86.01	0.00281	0.03534	0.83796	0.9
9.02	-0.052	2.046	41.46	0.75996	0.01779	0.00214	0.99
7.63	0.366	2.431	77.04	0.00661	0.0069	0.77322	0.71
7.71	0.354	2.602	77.48	0.7847	0.00086	0.01322	1
9.45	-0.025	2.492	136.29	0.59022	0.04006	0.02713	0.24
6.87	-0.18	2.316	44.23	0.01061	0.00804	0.81225	1
6.88	-0.099	2.821	206.6	0.21309	0.02642	0.95995	0.01
6.79	-0.052	2.215	42.98	0.0394	0.5258	0.99965	1
9.25	0.067	2.152	61.69	0.01976	0.01809	0.86791	0.89
6.32	0.076	1.914	50.72	0.00195	0.74713	0.00923	0.95
6.81	0.472	2.097	58.56	0.99477	0.0793	0.29866	0.84
6.14	-0.006	2.204	82.62	0.36502	0.99949	0.04676	0.29
7.56	1.377	1.747	49.33	0.63148	0.96868	0.99781	0.8
7.43	0.282	2.466	68.25	0.00696	0.80056	0.00334	1
6.41	-0.034	2.286	49.41	0.00471	0.00207	0.76049	1
8.34	-0.11	3.031	95.94	0.00524	0.77533	0.01252	0.59
8.14	-0.26	2.245	58.2	0.6549	0.03363	0.03466	0.9
6.54	-0.038	1.477	57.28	0.00847	0.77271	0.01002	0.87
6.5	0.564	1.747	85.61	0.01912	0.831	0.01075	0.6
9.2	-0.148	2.176	99.6	0.01476	0.6768	0.01299	1
8.05	-0.334	2.089	78.61	0.83757	0.07518	0.00042	0.8
6.5	0.222	2.111	70.59	0.00651	0.00898	0.79915	0.95
6.43	-0.091	2.664	124.29	0.29759	0.05168	0.98523	0.34
10.22	-0.174	2.176	99.6	0.01453	0.0177	0.86071	1
7.83	0.039	2.266	106.95	0.29254	0.07361	0.99931	0.86
6.68	0.104	2.466	94.83	0.1143	0.03393	0.95311	0.99
5.93	-0.162	2.219	34.14	0.07256	0.02133	0.93837	1
6.48	-0.247	1.477	41.49	0.0069	0.75117	0.00227	0.99
6.56	0.174	2.311	38.77	0.99935	0.35157	0.05892	0.84
8.11	0	2.212	45.75	0.99937	0.4667	0.4229	0.76
6.76	0.041	1.815	45.59	0.8016	0.01688	0.02425	0.81
5.99	-0.062	1.969	53.16	0.1199	0.22972	0.99513	0.71
7.27	0.188	2.757	141.42	0.1182	0.99934	0.20442	0.6
8.17	-0.23	2.407	145.13	0.0212	0.03882	0.74466	0.33
6.77	-0.081	1.621	72.72	0.01286	0.02053	0.81691	0.48
10.78	0	1.91	63.24	0.91142	0.96402	0.97286	0.88
8.63	0	1.633	57.53	0.988	0.99768	0.96724	1
7.06	0.14	2.328	62.3	0.95341	0.05491	0.04006	0.95
5.55	0	1.597	37.3	0.01307	0.01342	0.35214	1
10.3	-0.084	2.609	123.49	0.25527	0.28497	0.06381	0.82
7.17	0.067	1.901	78.43	0.02221	0.01257	0.73516	0.95
6.83	-0.105	2.956	60.44	0.97553	0.08238	0.13234	0.73
7.77	0.119	2.519	83.03	0.00975	0.72708	0.10738	1
10.22	-0.174	2.176	99.6	0.01453	0.0177	0.86071	1
8.49	-0.051	2.618	54.37	0.73919	0.00431	0.0086	0.9
9.49	0.019	2.426	137.82	0.83349	0.00608	0.02643	0.59
7.42	-0.053	2.31	101.73	0.09521	0.00069	0.83055	0.44
7.09	-0.06	2.566	75.71	0.24572	0.0882	0.99874	0.89
7.21	-0.086	1.933	65.2	0.8058	0.01558	0.00849	0.57
7.28	-0.066	2.425	76.82	0.9992	0.05597	0.45822	0.9
10.38	0.493	2.284	87.79	0.0455	0.65218	0.0344	0.89
10.22	-0.167	2.176	99.6	0.76291	0.0087	0.024	1
6.75	0.067	1.765	9.72	0.00354	0.00263	0.74682	0.9
6.44	-0.005	1.621	72.72	0.01966	0.00847	0.799	0.62
5.89	-0.32	1.841	37.3	0.07347	0.95209	0.01404	1
7.92	0	2.104	77.62	0.99217	0.88856	0.14597	1
7.51	-0.173	2.102	40.54	0.11688	0.96352	0.08696	0.9
7.03	0.067	1.988	79.74	0.00464	0.77233	0.00409	0.95
7.51	-0.102	2.108	75.27	0.91033	0.01322	0.00964	0.85
7.65	0.025	2.4	35.53	0.69433	0.02081	0.01291	0.98
7.89	-0.041	2.592	115.54	0.78804	0.01162	0.0131	0.86
7.92	-0.13	2.201	100.19	0.0336	0.86331	0.00877	0.96
7.12	-0.134	1.818	12.47	0.51757	0.0501	0.99957	1
5.99	0.267	1.697	32.7	0.01889	0.80597	0.00951	0.9
6.05	1.383	1.675	63.32	0.0734	0.95514	0.06234	0.55
6.84	0	1.058	46.32	0.05186	0.75009	0.03931	0.96
7.45	0.345	2.119	105.51	0.0088	0.00623	0.81783	0.97
9.07	0.164	2.638	103.92	0.06152	0.00124	0.86979	0.88
6.6	-0.19	2.574	76.68	0.99941	0.31095	0.08412	0.78
5.9	0.761	1.697	32.7	0.09032	0.97936	0.19794	0.97
6.46	0	1.795	63.32	0.97551	0.99229	0.96437	0.58
6.59	-0.042	1.94	39.72	0.01329	0.82708	0.02271	0.98
6.88	-0.256	2.465	69.89	0.02511	0.75672	0.01127	0.98
8.13	-0.021	2.439	131.79	0.11595	0.58396	0.01259	1
8.43	-0.09	2.322	48.47	0.07271	0.95558	0.06218	0.6
