# Supplementary material for: Hybridizing Feature Selection and Feature Learning Approaches in QSAR Modeling for Drug Discovery
Source: Sci Rep. 2017 May 25;7:2403. doi: 10.1038/s41598-017-02114-3 (PMC5445096; doi:10.1038/s41598-017-02114-3)
Supplement: Supplementary file 17 — M5HIA classification [file 41598_2017_2114_MOESM17_ESM.csv]

AMW	MATS7m	ESpm01d	TPSA(NO)	HIA class
6.19	0.02	1.991	20.31	Absorb
6.4	0.022	2.742	63.95	Absorb
8.72	0.095	2.404	102.53	Not Absorb
6.47	0.324	2.428	87.66	Absorb
8.08	-0.099	2.483	120.99	Not Absorb
6.97	-0.103	1.92	53.43	Absorb
8.58	0	2.204	63.6	Absorb
8.85	-0.288	1.726	138.32	Not Absorb
8.82	-0.122	1.726	43.07	Absorb
6.08	-0.201	1.747	41.49	Absorb
9.99	-0.158	2.062	159.29	Not Absorb
8.31	-0.139	3.042	132.96	Absorb
8.13	-0.162	3	112.73	Not Absorb
8.14	-0.663	1.526	71.77	Absorb
6.8	0.236	1.737	31.87	Absorb
8.81	0	2.224	107.22	Not Absorb
6.5	0.521	2.145	84.58	Not Absorb
6.58	-0.058	2.145	49.77	Absorb
10.91	0.103	1.944	126.65	Not Absorb
9.68	-0.217	3.01	201.58	Not Absorb
8.16	-0.167	2.98	86.71	Not Absorb
6.03	0.372	1.914	50.72	Absorb
8.11	0.089	1.56	0	Not Absorb
10.9	-0.175	2.036	54.35	Absorb
8.1	-0.119	2.275	118.72	Absorb
7.31	0	2.37	68.7	Absorb
8.45	0.073	2.6	62.21	Absorb
7.49	1.036	2.499	57.61	Absorb
8.42	0.116	3.198	113.01	Absorb
8.65	-0.135	3.074	132.96	Absorb
9.44	-0.058	3.315	174.53	Absorb
10.09	-0.106	3.165	147.21	Absorb
10.1	-0.103	3.626	213.14	Absorb
9.43	0.123	3.349	173.76	Absorb
8.96	0.128	3.53	189.06	Not Absorb
8.47	-0.158	3.033	112.73	Absorb
10.1	-0.326	2.645	115.38	Absorb
23.87	0	1.25	0	Absorb
12.86	0.146	2.318	118.69	Not Absorb
7.65	0.054	2.692	88.89	Not Absorb
7.73	0.282	2.431	77.04	Not Absorb
7.64	-0.062	2.641	86.05	Absorb
7.83	-0.443	2.206	35.53	Absorb
10	0.219	1.949	36.42	Absorb
9.37	0.118	2.999	173.71	Not Absorb
7.85	0	2.191	64.35	Absorb
6.61	-0.18	2.851	131.75	Not Absorb
5.88	0	0.732	26.02	Absorb
6.34	-0.333	1.472	15.27	Absorb
6.89	0.182	2.587	94.83	Absorb
8.63	-0.02	2.097	32.67	Absorb
6.7	0.15	2.062	41.93	Absorb
6.72	0.038	2.521	66.84	Not Absorb
8.24	-0.15	2.701	6.48	Absorb
7.99	0.007	3.034	206.07	Not Absorb
7.09	-0.059	2.332	83.63	Absorb
7.59	0	2.17	89.34	Not Absorb
6.85	-0.235	2.741	95.94	Not Absorb
7.11	-0.279	2.684	106.94	Not Absorb
5.38	-0.057	1.463	64.52	Absorb
6.44	-0.175	1.716	40.46	Absorb
7.95	-0.03	3.186	160.83	Not Absorb
7.5	0.191	2.603	124.16	Absorb
9.64	-0.185	2.456	175.83	Not Absorb
7.69	-0.576	2.372	104.64	Absorb
8.73	-0.049	2.807	64.63	Absorb
7.06	-0.028	1.887	92.95	Not Absorb
8.63	-0.12	2.862	59.59	Absorb
8.56	0.052	2.448	84.47	Absorb
8.43	0.155	2.426	64.43	Absorb
12.6	0	1.449	94.83	Not Absorb
9.2	0	1.001	70.06	Not Absorb
8.72	0.003	2.001	98.07	Not Absorb
10.34	-0.055	2.327	122.63	Not Absorb
5.91	0	1.675	63.32	Not Absorb
6.46	0.002	2.847	73.18	Absorb
7.52	-0.198	2.155	78.51	Not Absorb
8.1	-0.037	2.689	113.6	Absorb
7.51	0	1.675	63.32	Absorb
6.53	-0.047	1.96	52.1	Absorb
10.5	-0.181	1.905	76.76	Absorb
7.4	-0.225	1.878	82.86	Not Absorb
11.91	0.146	2.268	118.36	Not Absorb
6.23	-0.244	1.56	6.48	Absorb
8.54	-0.028	2.579	71	Absorb
21.17	-0.123	2.766	95.5	Not Absorb
8.07	0	1.335	68.01	Absorb
9.32	0.021	2.25	112.74	Absorb
7.71	0.753	2.082	54.37	Absorb
7.77	0.749	2.221	61.77	Absorb
6.84	0.385	2.039	95.58	Absorb
7.61	-0.187	2.568	189.53	Not Absorb
8.53	-0.027	2.693	92.31	Absorb
11.14	-0.272	1.593	90.71	Absorb
9.47	-0.05	2.675	67.87	Absorb
7.89	0.323	2.046	103.78	Absorb
6.13	-0.148	2.052	37.3	Absorb
6.67	0.019	2.841	122.49	Not Absorb
6.76	-0.199	2.711	132.96	Not Absorb
8.74	-0.053	2.756	112.73	Absorb
9.86	0.392	2.357	52.9	Absorb
11.27	-0.113	2.339	99.6	Absorb
7.01	1	1.818	121.38	Not Absorb
9.76	-0.141	2.25	99.6	Absorb
10.94	0	2.282	54.37	Absorb
6.6	-0.075	1.621	72.72	Not Absorb
6.46	0	1.649	91.49	Not Absorb
8.26	-0.069	2.692	210.54	Absorb
7.54	0.207	2.046	103.78	Not Absorb
6.57	0.076	2.466	94.83	Absorb
9.15	-0.188	2.36	92.5	Not Absorb
6.08	0.407	1.914	50.72	Absorb
5.98	-0.188	1.5	35.25	Absorb
6.7	0.007	2.507	67.45	Not Absorb
9.44	0.557	2.02	80.29	Absorb
6.78	-1.14	2.175	93.1	Absorb
7.13	0.44	2.123	52.93	Absorb
8.63	0.126	2.062	71.43	Absorb
6.32	-0.241	2.01	81.95	Not Absorb
7.28	0.148	2.437	70	Absorb
7.19	-0.4	2.104	35.53	Absorb
7.05	0.029	2.538	59.94	Absorb
6.99	-0.12	2.983	353.11	Not Absorb
8.09	-0.082	2.69	123.49	Not Absorb
8.79	0	1.449	50.19	Absorb
7.47	0.45	2.881	110.45	Absorb
7.83	-0.271	2.881	110.45	Absorb
7.89	-0.055	2.738	86.01	Absorb
9.02	-0.052	2.046	41.46	Absorb
7.63	0.366	2.431	77.04	Absorb
7.71	0.354	2.602	77.48	Absorb
9.45	-0.025	2.492	136.29	Not Absorb
6.87	-0.18	2.316	44.23	Absorb
6.88	-0.099	2.821	206.6	Not Absorb
6.79	-0.052	2.215	42.98	Absorb
9.25	0.067	2.152	61.69	Absorb
6.32	0.076	1.914	50.72	Absorb
6.81	0.472	2.097	58.56	Absorb
6.14	-0.006	2.204	82.62	Not Absorb
7.56	1.377	1.747	49.33	Absorb
7.43	0.282	2.466	68.25	Absorb
6.41	-0.034	2.286	49.41	Absorb
8.34	-0.11	3.031	95.94	Not Absorb
8.14	-0.26	2.245	58.2	Absorb
6.54	-0.038	1.477	57.28	Absorb
6.5	0.564	1.747	85.61	Not Absorb
9.2	-0.148	2.176	99.6	Absorb
8.05	-0.334	2.089	78.61	Absorb
6.5	0.222	2.111	70.59	Absorb
6.43	-0.091	2.664	124.29	Not Absorb
10.22	-0.174	2.176	99.6	Absorb
7.83	0.039	2.266	106.95	Absorb
6.68	0.104	2.466	94.83	Absorb
5.93	-0.162	2.219	34.14	Absorb
6.48	-0.247	1.477	41.49	Absorb
6.56	0.174	2.311	38.77	Absorb
8.11	0	2.212	45.75	Absorb
6.76	0.041	1.815	45.59	Absorb
5.99	-0.062	1.969	53.16	Absorb
7.27	0.188	2.757	141.42	Not Absorb
8.17	-0.23	2.407	145.13	Not Absorb
6.77	-0.081	1.621	72.72	Not Absorb
10.78	0	1.91	63.24	Absorb
8.63	0	1.633	57.53	Absorb
7.06	0.14	2.328	62.3	Absorb
5.55	0	1.597	37.3	Absorb
10.3	-0.084	2.609	123.49	Absorb
7.17	0.067	1.901	78.43	Absorb
6.83	-0.105	2.956	60.44	Absorb
7.77	0.119	2.519	83.03	Absorb
10.22	-0.174	2.176	99.6	Absorb
8.49	-0.051	2.618	54.37	Absorb
9.49	0.019	2.426	137.82	Not Absorb
7.42	-0.053	2.31	101.73	Not Absorb
7.09	-0.06	2.566	75.71	Absorb
7.21	-0.086	1.933	65.2	Not Absorb
7.28	-0.066	2.425	76.82	Absorb
10.38	0.493	2.284	87.79	Absorb
10.22	-0.167	2.176	99.6	Absorb
6.75	0.067	1.765	9.72	Absorb
6.44	-0.005	1.621	72.72	Not Absorb
5.89	-0.32	1.841	37.3	Absorb
7.92	0	2.104	77.62	Absorb
7.51	-0.173	2.102	40.54	Absorb
7.03	0.067	1.988	79.74	Absorb
7.51	-0.102	2.108	75.27	Absorb
7.65	0.025	2.4	35.53	Absorb
7.89	-0.041	2.592	115.54	Absorb
7.92	-0.13	2.201	100.19	Absorb
7.12	-0.134	1.818	12.47	Absorb
5.99	0.267	1.697	32.7	Absorb
6.05	1.383	1.675	63.32	Not Absorb
6.84	0	1.058	46.32	Absorb
7.45	0.345	2.119	105.51	Absorb
9.07	0.164	2.638	103.92	Absorb
6.6	-0.19	2.574	76.68	Absorb
5.9	0.761	1.697	32.7	Absorb
6.46	0	1.795	63.32	Not Absorb
6.59	-0.042	1.94	39.72	Absorb
6.88	-0.256	2.465	69.89	Absorb
8.13	-0.021	2.439	131.79	Absorb
8.43	-0.09	2.322	48.47	Not Absorb
