# Supplementary material for: Hybridizing Feature Selection and Feature Learning Approaches in QSAR Modeling for Drug Discovery
Source: Sci Rep. 2017 May 25;7:2403. doi: 10.1038/s41598-017-02114-3 (PMC5445096; doi:10.1038/s41598-017-02114-3)
Supplement: Supplementary file 18 — M5HIA regression [file 41598_2017_2114_MOESM18_ESM.csv]

AMW	MATS7m	ESpm01d	TPSA(NO)	HIA
6.19	0.02	1.991	20.31	0.8
6.4	0.022	2.742	63.95	0.97
8.72	0.095	2.404	102.53	0.32
6.47	0.324	2.428	87.66	0.8
8.08	-0.099	2.483	120.99	0.23
6.97	-0.103	1.92	53.43	0.88
8.58	0	2.204	63.6	0.82
8.85	-0.288	1.726	138.32	0.16
8.82	-0.122	1.726	43.07	0.9
6.08	-0.201	1.747	41.49	0.93
9.99	-0.158	2.062	159.29	0.5
8.31	-0.139	3.042	132.96	0.93
8.13	-0.162	3	112.73	0.62
8.14	-0.663	1.526	71.77	0.93
6.8	0.236	1.737	31.87	0.97
8.81	0	2.224	107.22	0.35
6.5	0.521	2.145	84.58	0.5
6.58	-0.058	2.145	49.77	0.98
10.91	0.103	1.944	126.65	0.1
9.68	-0.217	3.01	201.58	0.01
8.16	-0.167	2.98	86.71	0.3
6.03	0.372	1.914	50.72	0.9
8.11	0.089	1.56	0	0.23
10.9	-0.175	2.036	54.35	0.84
8.1	-0.119	2.275	118.72	0.96
7.31	0	2.37	68.7	1
8.45	0.073	2.6	62.21	1
7.49	1.036	2.499	57.61	0.84
8.42	0.116	3.198	113.01	0.99
8.65	-0.135	3.074	132.96	1
9.44	-0.058	3.315	174.53	0.75
10.09	-0.106	3.165	147.21	0.72
10.1	-0.103	3.626	213.14	1
9.43	0.123	3.349	173.76	1
8.96	0.128	3.53	189.06	0.44
8.47	-0.158	3.033	112.73	1
10.1	-0.326	2.645	115.38	0.9
23.87	0	1.25	0	1
12.86	0.146	2.318	118.69	0.49
7.65	0.054	2.692	88.89	0.64
7.73	0.282	2.431	77.04	0.69
7.64	-0.062	2.641	86.05	1
7.83	-0.443	2.206	35.53	0.97
10	0.219	1.949	36.42	0.95
9.37	0.118	2.999	173.71	0.04
7.85	0	2.191	64.35	0.73
6.61	-0.18	2.851	131.75	0.47
5.88	0	0.732	26.02	0.9
6.34	-0.333	1.472	15.27	1
6.89	0.182	2.587	94.83	0.8
8.63	-0.02	2.097	32.67	1
6.7	0.15	2.062	41.93	0.88
6.72	0.038	2.521	66.84	0.08
8.24	-0.15	2.701	6.48	0.97
7.99	0.007	3.034	206.07	0.12
7.09	-0.059	2.332	83.63	1
7.59	0	2.17	89.34	0.55
6.85	-0.235	2.741	95.94	0.66
7.11	-0.279	2.684	106.94	0.25
5.38	-0.057	1.463	64.52	0.8
6.44	-0.175	1.716	40.46	1
7.95	-0.03	3.186	160.83	0.5
7.5	0.191	2.603	124.16	0.77
9.64	-0.185	2.456	175.83	0.28
7.69	-0.576	2.372	104.64	0.9
8.73	-0.049	2.807	64.63	0.88
7.06	-0.028	1.887	92.95	0.6
8.63	-0.12	2.862	59.59	0.81
8.56	0.052	2.448	84.47	0.95
8.43	0.155	2.426	64.43	0.95
12.6	0	1.449	94.83	0.17
9.2	0	1.001	70.06	0.31
8.72	0.003	2.001	98.07	0.3
10.34	-0.055	2.327	122.63	0.61
5.91	0	1.675	63.32	0.59
6.46	0.002	2.847	73.18	1
7.52	-0.198	2.155	78.51	0.65
8.1	-0.037	2.689	113.6	1
7.51	0	1.675	63.32	1
6.53	-0.047	1.96	52.1	1
10.5	-0.181	1.905	76.76	0.8
7.4	-0.225	1.878	82.86	0.5
11.91	0.146	2.268	118.36	0.69
6.23	-0.244	1.56	6.48	1
8.54	-0.028	2.579	71	1
21.17	-0.123	2.766	95.5	0.02
8.07	0	1.335	68.01	0.8
9.32	0.021	2.25	112.74	1
7.71	0.753	2.082	54.37	0.92
7.77	0.749	2.221	61.77	0.9
6.84	0.385	2.039	95.58	0.95
7.61	-0.187	2.568	189.53	0.01
8.53	-0.027	2.693	92.31	0.85
11.14	-0.272	1.593	90.71	0.98
9.47	-0.05	2.675	67.87	0.85
7.89	0.323	2.046	103.78	0.86
6.13	-0.148	2.052	37.3	1
6.67	0.019	2.841	122.49	0.28
6.76	-0.199	2.711	132.96	0.28
8.74	-0.053	2.756	112.73	1
9.86	0.392	2.357	52.9	1
11.27	-0.113	2.339	99.6	1
7.01	1	1.818	121.38	0.16
9.76	-0.141	2.25	99.6	0.9
10.94	0	2.282	54.37	0.77
6.6	-0.075	1.621	72.72	0.44
6.46	0	1.649	91.49	0.53
8.26	-0.069	2.692	210.54	0.7
7.54	0.207	2.046	103.78	0.41
6.57	0.076	2.466	94.83	0.82
9.15	-0.188	2.36	92.5	0.64
6.08	0.407	1.914	50.72	0.95
5.98	-0.188	1.5	35.25	1
6.7	0.007	2.507	67.45	0.69
9.44	0.557	2.02	80.29	0.81
6.78	-1.14	2.175	93.1	0.98
7.13	0.44	2.123	52.93	0.85
8.63	0.126	2.062	71.43	0.87
6.32	-0.241	2.01	81.95	0.57
7.28	0.148	2.437	70	0.91
7.19	-0.4	2.104	35.53	0.99
7.05	0.029	2.538	59.94	1
6.99	-0.12	2.983	353.11	0
8.09	-0.082	2.69	123.49	0.28
8.79	0	1.449	50.19	0.88
7.47	0.45	2.881	110.45	0.89
7.83	-0.271	2.881	110.45	0.88
7.89	-0.055	2.738	86.01	0.9
9.02	-0.052	2.046	41.46	0.99
7.63	0.366	2.431	77.04	0.71
7.71	0.354	2.602	77.48	1
9.45	-0.025	2.492	136.29	0.24
6.87	-0.18	2.316	44.23	1
6.88	-0.099	2.821	206.6	0.01
6.79	-0.052	2.215	42.98	1
9.25	0.067	2.152	61.69	0.89
6.32	0.076	1.914	50.72	0.95
6.81	0.472	2.097	58.56	0.84
6.14	-0.006	2.204	82.62	0.29
7.56	1.377	1.747	49.33	0.8
7.43	0.282	2.466	68.25	1
6.41	-0.034	2.286	49.41	1
8.34	-0.11	3.031	95.94	0.59
8.14	-0.26	2.245	58.2	0.9
6.54	-0.038	1.477	57.28	0.87
6.5	0.564	1.747	85.61	0.6
9.2	-0.148	2.176	99.6	1
8.05	-0.334	2.089	78.61	0.8
6.5	0.222	2.111	70.59	0.95
6.43	-0.091	2.664	124.29	0.34
10.22	-0.174	2.176	99.6	1
7.83	0.039	2.266	106.95	0.86
6.68	0.104	2.466	94.83	0.99
5.93	-0.162	2.219	34.14	1
6.48	-0.247	1.477	41.49	0.99
6.56	0.174	2.311	38.77	0.84
8.11	0	2.212	45.75	0.76
6.76	0.041	1.815	45.59	0.81
5.99	-0.062	1.969	53.16	0.71
7.27	0.188	2.757	141.42	0.6
8.17	-0.23	2.407	145.13	0.33
6.77	-0.081	1.621	72.72	0.48
10.78	0	1.91	63.24	0.88
8.63	0	1.633	57.53	1
7.06	0.14	2.328	62.3	0.95
5.55	0	1.597	37.3	1
10.3	-0.084	2.609	123.49	0.82
7.17	0.067	1.901	78.43	0.95
6.83	-0.105	2.956	60.44	0.73
7.77	0.119	2.519	83.03	1
10.22	-0.174	2.176	99.6	1
8.49	-0.051	2.618	54.37	0.9
9.49	0.019	2.426	137.82	0.59
7.42	-0.053	2.31	101.73	0.44
7.09	-0.06	2.566	75.71	0.89
7.21	-0.086	1.933	65.2	0.57
7.28	-0.066	2.425	76.82	0.9
10.38	0.493	2.284	87.79	0.89
10.22	-0.167	2.176	99.6	1
6.75	0.067	1.765	9.72	0.9
6.44	-0.005	1.621	72.72	0.62
5.89	-0.32	1.841	37.3	1
7.92	0	2.104	77.62	1
7.51	-0.173	2.102	40.54	0.9
7.03	0.067	1.988	79.74	0.95
7.51	-0.102	2.108	75.27	0.85
7.65	0.025	2.4	35.53	0.98
7.89	-0.041	2.592	115.54	0.86
7.92	-0.13	2.201	100.19	0.96
7.12	-0.134	1.818	12.47	1
5.99	0.267	1.697	32.7	0.9
6.05	1.383	1.675	63.32	0.55
6.84	0	1.058	46.32	0.96
7.45	0.345	2.119	105.51	0.97
9.07	0.164	2.638	103.92	0.88
6.6	-0.19	2.574	76.68	0.78
5.9	0.761	1.697	32.7	0.97
6.46	0	1.795	63.32	0.58
6.59	-0.042	1.94	39.72	0.98
6.88	-0.256	2.465	69.89	0.98
8.13	-0.021	2.439	131.79	1
8.43	-0.09	2.322	48.47	0.6
