# Supplementary material for: Hybridizing Feature Selection and Feature Learning Approaches in QSAR Modeling for Drug Discovery
Source: Sci Rep. 2017 May 25;7:2403. doi: 10.1038/s41598-017-02114-3 (PMC5445096; doi:10.1038/s41598-017-02114-3)
Supplement: Supplementary file 19 — M9HIA+CTHIA classification [file 41598_2017_2114_MOESM19_ESM.csv]

AMW	GATS6v	JGI4	VRp2	TPSA(NO)	C-Tsar1	C-Tsar2	C-Tsar3	HIA class
6.19	1.283	0.034	1.024	20.31	0.001	0.01583	0.75287	Absorb
6.4	0.952	0.039	1.017	63.95	0.99753	0.01845	0.46383	Absorb
8.72	1.55	0.058	1.09	102.53	0.03604	0.5475	0.09084	Not Absorb
6.47	1.36	0.042	0.982	87.66	0.00027	0.08973	0.88124	Absorb
8.08	0.881	0.049	1.034	120.99	0.02916	0.01994	0.48922	Not Absorb
6.97	0.909	0.028	1.058	53.43	0.07828	0.99947	0.251	Absorb
8.58	1.083	0.044	0.969	63.6	0.39697	0.97402	0.96279	Absorb
8.85	0.848	0.039	1.029	138.32	0.01553	0.04062	0.64524	Not Absorb
8.82	0.832	0.034	1.113	43.07	0.01664	0.83606	0.04129	Absorb
6.08	1.632	0.037	0.975	41.49	0.77523	0.00628	0.00889	Absorb
9.99	0.357	0.056	0.973	159.29	0.87291	0.85965	0.20634	Not Absorb
8.31	0.764	0.059	1.061	132.96	0.86177	0.03181	0.03494	Absorb
8.13	0.764	0.056	1.063	112.73	0.76434	0.00715	0.00895	Not Absorb
8.14	1.63	0.04	1.039	71.77	0.42181	0.99465	0.98381	Absorb
6.8	0.763	0.038	1.039	31.87	0.00079	0.07417	0.89204	Absorb
8.81	0	0.059	0.968	107.22	0.98261	0.99406	0.99615	Not Absorb
6.5	1.629	0.05	0.977	84.58	0.00695	0.00716	0.79378	Not Absorb
6.58	1.238	0.033	1.072	49.77	0.08286	0.99364	0.12345	Absorb
10.91	0.59	0.036	1.065	126.65	0.79636	0.03538	0.04251	Not Absorb
9.68	1.054	0.04	1.019	201.58	0.01353	0.00322	0.76562	Not Absorb
8.16	0.758	0.06	1.066	86.71	0.7369	0.00776	0.02631	Not Absorb
6.03	1.342	0.039	1.024	50.72	0.15617	0.94703	0.00015	Absorb
8.11	0.614	0.069	0.969	0	0.02439	0.79191	0.04098	Not Absorb
10.9	1.258	0.039	1.079	54.35	0.80763	0.0524	0.03821	Absorb
8.1	0.729	0.053	1.022	118.72	0.86587	0.02456	0.03136	Absorb
7.31	3.072	0.073	1.041	68.7	0.2219	0.9971	0.94905	Absorb
8.45	1.375	0.046	1.059	62.21	0.95368	0.03006	0.15364	Absorb
7.49	1.477	0.049	0.971	57.61	0.0107	0.50288	0.07332	Absorb
8.42	1.046	0.046	1.078	113.01	0.92456	0.06708	0.03038	Absorb
8.65	0.807	0.05	1.061	132.96	0.78273	0.00934	0.00797	Absorb
9.44	0.987	0.046	1.081	174.53	0.9203	0.07247	0.02228	Absorb
10.09	0.709	0.043	1.061	147.21	0.01149	0.80755	0.01099	Absorb
10.1	0.868	0.046	1.07	213.14	0.88816	0.0146	0.05421	Absorb
9.43	0.962	0.042	1.053	173.76	0.01562	0.81306	0.01525	Absorb
8.96	0.999	0.035	1.044	189.06	0.09292	0.99793	0.31777	Not Absorb
8.47	0.814	0.046	1.063	112.73	0.83515	0.01245	0.01536	Absorb
10.1	1.355	0.041	0.979	115.38	0.0169	0.84132	0.0168	Absorb
23.87	0	0	0.69	0	0.80747	0.71394	0.5724	Absorb
12.86	0.474	0.056	1.033	118.69	0.32663	0.87417	0.99597	Not Absorb
7.65	0.902	0.024	0.974	88.89	0.01933	0.02032	0.8305	Not Absorb
7.73	1.499	0.044	1.105	77.04	0.00486	0.00589	0.74896	Not Absorb
7.64	0.935	0.05	1.047	86.05	0.99597	0.04397	0.45037	Absorb
7.83	1.119	0.058	0.973	35.53	0.0278	0.06621	0.84955	Absorb
10	0.552	0.052	1.037	36.42	0.88169	0.71898	0.99692	Absorb
9.37	1.365	0.049	1.073	173.71	0.79035	0.01494	0.00054	Not Absorb
7.85	0	0	0.942	64.35	0.07522	0.47767	0.89447	Absorb
6.61	0.915	0.052	1.115	131.75	0.3733	0.97836	0.00572	Not Absorb
5.88	2.5	0.044	0.959	26.02	0.98676	0.98146	0.3496	Absorb
6.34	1.005	0.032	1.076	15.27	0.81811	0.0101	0.0055	Absorb
6.89	1.005	0.06	1.091	94.83	0.09644	0.11959	0.95446	Absorb
8.63	1.022	0.041	1.076	32.67	0.0333	0.02049	0.71762	Absorb
6.7	1.458	0.053	1.16	41.93	0.29745	0.99558	0.10267	Absorb
6.72	1.299	0.041	1.017	66.84	0.05413	0.4411	0.99965	Not Absorb
8.24	1.183	0.018	0.913	6.48	0.17138	0.98272	0.10204	Absorb
7.99	0.971	0.057	1.09	206.07	0.05889	0.98431	0.32344	Not Absorb
7.09	1.02	0.048	1.028	83.63	0.02658	0.79234	0.02879	Absorb
7.59	0.438	0.033	0.889	89.34	0.00437	0.44366	0.02073	Not Absorb
6.85	0.748	0.04	1.02	95.94	0.96711	0.07258	0.11667	Not Absorb
7.11	0.828	0.045	1.021	106.94	0.09238	0.00124	0.90236	Not Absorb
5.38	0.426	0.02	0.9	64.52	0.01009	0.82279	0.00997	Absorb
6.44	1.155	0.053	1.114	40.46	0.73439	0.00639	0.00305	Absorb
7.95	1.129	0.049	1.131	160.83	0.33725	0.00633	0.97949	Not Absorb
7.5	1.307	0.042	1.023	124.16	0.00527	0.00728	0.78221	Absorb
9.64	1.274	0.028	0.978	175.83	0.02282	0.015	0.79845	Not Absorb
7.69	1.045	0.024	0.975	104.64	0.01762	0.01633	0.64201	Absorb
8.73	1.217	0.048	1.023	64.63	0.93964	0.05703	0.04217	Absorb
7.06	0.523	0.053	1.025	92.95	0.00794	0.00092	0.76247	Not Absorb
8.63	1.393	0.047	1.02	59.59	0.00106	0.01681	0.77049	Absorb
8.56	0.974	0.032	1.07	84.47	0.01919	0.01467	0.80026	Absorb
8.43	1.789	0.046	1.07	64.43	0.17251	0.06721	0.09889	Absorb
12.6	0	0	0.814	94.83	0.99417	0.98712	0.845	Not Absorb
9.2	0	0	0.953	70.06	0.67321	0.02283	0.89005	Not Absorb
8.72	1.155	0.034	0.876	98.07	0.98514	0.34222	0.68704	Not Absorb
10.34	0.72	0.046	1.026	122.63	0.03664	0.00888	0.67117	Not Absorb
5.91	3.028	0.048	0.967	63.32	0.03543	0.7313	0.0243	Not Absorb
6.46	0.949	0.042	1.016	73.18	0.73549	0.05798	0.9995	Absorb
7.52	1.824	0.032	1.068	78.51	0.01702	0.01344	0.84212	Not Absorb
8.1	1.254	0.037	1.046	113.6	0.98237	0.25308	0.07395	Absorb
7.51	0	0	0.742	63.32	0.98327	0.8528	0.94766	Absorb
6.53	1.292	0.04	1.108	52.1	0.07085	0.99872	0.24927	Absorb
10.5	1.264	0.041	0.97	76.76	0.99412	0.9923	0.98505	Absorb
7.4	0.661	0.054	1.035	82.86	0.10667	0.44714	0.08085	Not Absorb
11.91	0.474	0.056	1.033	118.36	0.04548	0.77668	0.00108	Not Absorb
6.23	0.961	0.031	1.072	6.48	0.16475	0.99767	0.15117	Absorb
8.54	1.24	0.05	1.062	71	0.00592	0.70231	0.00418	Absorb
21.17	1.027	0.059	0.98	95.5	0.03416	0.07494	0.76468	Not Absorb
8.07	0	0.027	0.96	68.01	0.94762	0.94895	0.93778	Absorb
9.32	1.068	0.056	1.066	112.74	0.01572	0.01822	0.72021	Absorb
7.71	1.188	0.031	1.029	54.37	0.01959	0.02321	0.87264	Absorb
7.77	0.707	0.04	1.08	61.77	0.03344	0.64348	0.03424	Absorb
6.84	0.806	0.04	1.022	95.58	0.00328	0.0044	0.77327	Absorb
7.61	0.925	0.054	1.024	189.53	0.77453	0.05342	0.03072	Not Absorb
8.53	1.124	0.044	1.036	92.31	0.00432	0.7831	0.06565	Absorb
11.14	1.587	0.053	1.035	90.71	0.09798	0.97268	0.9993	Absorb
9.47	1.426	0.053	1.061	67.87	0.99173	0.07939	0.21026	Absorb
7.89	1.648	0.064	0.972	103.78	0.00284	0.00058	0.46229	Absorb
6.13	1.095	0.051	1.109	37.3	0.9462	0.04893	0.07705	Absorb
6.67	0.97	0.053	1.02	122.49	0.04911	0.47826	0.99876	Not Absorb
6.76	0.857	0.039	1.018	132.96	0.05086	0.97021	0.21124	Not Absorb
8.74	0.801	0.046	1.063	112.73	0.00656	0.79272	0.00675	Absorb
9.86	1.308	0.05	1.07	52.9	0.90156	0.01745	0.01509	Absorb
11.27	1.077	0.065	1.066	99.6	0.7158	0.01806	0.02082	Absorb
7.01	0.917	0.04	0.889	121.38	0.54333	0.00395	0.01381	Not Absorb
9.76	1.123	0.056	1.066	99.6	0.01497	0.01887	0.71995	Absorb
10.94	0	0	0.811	54.37	0.96284	0.92012	0.9475	Absorb
6.6	0.208	0.056	0.973	72.72	0.03881	0.65635	0.02194	Not Absorb
6.46	0	0.053	0.851	91.49	0.92605	0.89639	0.41822	Not Absorb
8.26	0.697	0.049	1.046	210.54	0.89894	0.11216	0.00007	Absorb
7.54	1.617	0.067	0.974	103.78	0.01622	0.02714	0.72433	Not Absorb
6.57	1.003	0.06	1.094	94.83	0.18208	0.07507	0.88755	Absorb
9.15	0.414	0.054	1.063	92.5	0.01117	0.73062	0.00888	Not Absorb
6.08	1.507	0.043	0.977	50.72	0.00415	0.78499	0.00522	Absorb
5.98	0.877	0.044	0.968	35.25	0.01402	0.78926	0.04231	Absorb
6.7	1.222	0.043	1.07	67.45	0.99799	0.0329	0.59293	Not Absorb
9.44	1.286	0.056	0.981	80.29	0.03252	0.79651	0.0086	Absorb
6.78	1.672	0.05	1.037	93.1	0.04222	0.75936	0.01784	Absorb
7.13	1.714	0.055	1.167	52.93	0.0176	0.78816	0.01349	Absorb
8.63	1.565	0.056	1.034	71.43	0.02359	0.72908	0.06709	Absorb
6.32	1.502	0.061	1.025	81.95	0.75422	0.00053	0.01593	Not Absorb
7.28	1.236	0.059	1.146	70	0.0142	0.83161	0.0184	Absorb
7.19	1.214	0.05	1.032	35.53	0.01682	0.68709	0.02004	Absorb
7.05	1.102	0.031	1.075	59.94	0.04052	0.35265	0.99539	Absorb
6.99	0.988	0.052	1.06	353.11	0.07296	0.89434	0.04411	Not Absorb
8.09	1.038	0.054	1.028	123.49	0.84282	0.01827	0.01242	Not Absorb
8.79	0	0.038	0.956	50.19	0.35644	0.51573	0.97274	Absorb
7.47	1.087	0.045	1.02	110.45	0.0001	0.90251	0.08152	Absorb
7.83	1.07	0.046	1.022	110.45	0.0074	0.7442	0.00482	Absorb
7.89	0.941	0.03	0.979	86.01	0.00281	0.03534	0.83796	Absorb
9.02	1.123	0.039	1.079	41.46	0.75996	0.01779	0.00214	Absorb
7.63	1.387	0.052	1.067	77.04	0.00661	0.0069	0.77322	Absorb
7.71	1.318	0.056	1.097	77.48	0.7847	0.00086	0.01322	Absorb
9.45	0.112	0.05	1.025	136.29	0.59022	0.04006	0.02713	Not Absorb
6.87	1.195	0.041	1.113	44.23	0.01061	0.00804	0.81225	Absorb
6.88	0.949	0.058	1.11	206.6	0.21309	0.02642	0.95995	Not Absorb
6.79	0.634	0.024	1.108	42.98	0.0394	0.5258	0.99965	Absorb
9.25	1.367	0.05	1.076	61.69	0.01976	0.01809	0.86791	Absorb
6.32	1.256	0.035	0.977	50.72	0.00195	0.74713	0.00923	Absorb
6.81	1.204	0.035	1.023	58.56	0.99477	0.0793	0.29866	Absorb
6.14	1.471	0.034	0.981	82.62	0.36502	0.99949	0.04676	Not Absorb
7.56	1.889	0.063	0.963	49.33	0.63148	0.96868	0.99781	Absorb
7.43	1.331	0.056	1.064	68.25	0.00696	0.80056	0.00334	Absorb
6.41	1.308	0.031	1.026	49.41	0.00471	0.00207	0.76049	Absorb
8.34	0.844	0.062	1.063	95.94	0.00524	0.77533	0.01252	Not Absorb
8.14	1.524	0.03	1.08	58.2	0.6549	0.03363	0.03466	Absorb
6.54	1.708	0.036	1.029	57.28	0.00847	0.77271	0.01002	Absorb
6.5	0.831	0.056	0.976	85.61	0.01912	0.831	0.01075	Not Absorb
9.2	1.107	0.058	1.066	99.6	0.01476	0.6768	0.01299	Absorb
8.05	0.888	0.046	1.034	78.61	0.83757	0.07518	0.00042	Absorb
6.5	1.629	0.05	0.977	70.59	0.00651	0.00898	0.79915	Absorb
6.43	0.881	0.038	1.018	124.29	0.29759	0.05168	0.98523	Not Absorb
10.22	1.064	0.056	1.069	99.6	0.01453	0.0177	0.86071	Absorb
7.83	0.699	0.046	1.089	106.95	0.29254	0.07361	0.99931	Absorb
6.68	1.032	0.058	1.097	94.83	0.1143	0.03393	0.95311	Absorb
5.93	1.048	0.057	1.109	34.14	0.07256	0.02133	0.93837	Absorb
6.48	1.71	0.038	1.028	41.49	0.0069	0.75117	0.00227	Absorb
6.56	0.796	0.03	1.056	38.77	0.99935	0.35157	0.05892	Absorb
8.11	1.665	0.053	0.962	45.75	0.99937	0.4667	0.4229	Absorb
6.76	0.911	0.046	1.105	45.59	0.8016	0.01688	0.02425	Absorb
5.99	0.856	0.051	0.976	53.16	0.1199	0.22972	0.99513	Absorb
7.27	0.751	0.057	1.054	141.42	0.1182	0.99934	0.20442	Not Absorb
8.17	0.984	0.055	1.033	145.13	0.0212	0.03882	0.74466	Not Absorb
6.77	0.616	0.045	1.035	72.72	0.01286	0.02053	0.81691	Not Absorb
10.78	0	0.023	1.046	63.24	0.91142	0.96402	0.97286	Absorb
8.63	0	0.038	0.962	57.53	0.988	0.99768	0.96724	Absorb
7.06	1.139	0.039	1.113	62.3	0.95341	0.05491	0.04006	Absorb
5.55	0	0.044	0.865	37.3	0.01307	0.01342	0.35214	Absorb
10.3	0.917	0.054	1.028	123.49	0.25527	0.28497	0.06381	Absorb
7.17	0.668	0.045	0.976	78.43	0.02221	0.01257	0.73516	Absorb
6.83	1.145	0.052	1.121	60.44	0.97553	0.08238	0.13234	Absorb
7.77	0.979	0.058	1.034	83.03	0.00975	0.72708	0.10738	Absorb
10.22	1.064	0.056	1.069	99.6	0.01453	0.0177	0.86071	Absorb
8.49	1.149	0.045	1.062	54.37	0.73919	0.00431	0.0086	Absorb
9.49	0.397	0.044	1.054	137.82	0.83349	0.00608	0.02643	Not Absorb
7.42	0.581	0.042	1.024	101.73	0.09521	0.00069	0.83055	Not Absorb
7.09	0.797	0.039	1.023	75.71	0.24572	0.0882	0.99874	Absorb
7.21	1.266	0.041	1.028	65.2	0.8058	0.01558	0.00849	Not Absorb
7.28	0.809	0.041	1.115	76.82	0.9992	0.05597	0.45822	Absorb
10.38	1.119	0.047	1.073	87.79	0.0455	0.65218	0.0344	Absorb
10.22	1.139	0.062	1.069	99.6	0.76291	0.0087	0.024	Absorb
6.75	0.608	0.02	1.062	9.72	0.00354	0.00263	0.74682	Absorb
6.44	0.178	0.062	0.975	72.72	0.01966	0.00847	0.799	Not Absorb
5.89	1.163	0.061	1.119	37.3	0.07347	0.95209	0.01404	Absorb
7.92	0	0.074	1.043	77.62	0.99217	0.88856	0.14597	Absorb
7.51	0.75	0.031	1.061	40.54	0.11688	0.96352	0.08696	Absorb
7.03	1.202	0.037	1.025	79.74	0.00464	0.77233	0.00409	Absorb
7.51	1.578	0.039	0.976	75.27	0.91033	0.01322	0.00964	Absorb
7.65	0.893	0.06	0.973	35.53	0.69433	0.02081	0.01291	Absorb
7.89	0.999	0.064	1.069	115.54	0.78804	0.01162	0.0131	Absorb
7.92	1.119	0.032	1.022	100.19	0.0336	0.86331	0.00877	Absorb
7.12	0.587	0.029	1.053	12.47	0.51757	0.0501	0.99957	Absorb
5.99	1.117	0.042	1.03	32.7	0.01889	0.80597	0.00951	Absorb
6.05	2.258	0.053	0.964	63.32	0.0734	0.95514	0.06234	Not Absorb
6.84	1.05	0.044	1.037	46.32	0.05186	0.75009	0.03931	Absorb
7.45	1.239	0.051	1.028	105.51	0.0088	0.00623	0.81783	Absorb
9.07	1.165	0.051	1.117	103.92	0.06152	0.00124	0.86979	Absorb
6.6	0.759	0.041	1.054	76.68	0.99941	0.31095	0.08412	Absorb
5.9	0.798	0.047	1.028	32.7	0.09032	0.97936	0.19794	Absorb
6.46	2.462	0.064	0.85	63.32	0.97551	0.99229	0.96437	Not Absorb
6.59	0.77	0.027	1.031	39.72	0.01329	0.82708	0.02271	Absorb
6.88	1.139	0.035	1.03	69.89	0.02511	0.75672	0.01127	Absorb
8.13	0.89	0.055	1.029	131.79	0.11595	0.58396	0.01259	Absorb
8.43	1.138	0.036	1.124	48.47	0.07271	0.95558	0.06218	Not Absorb
