# Supplementary material for: Hybridizing Feature Selection and Feature Learning Approaches in QSAR Modeling for Drug Discovery
Source: Sci Rep. 2017 May 25;7:2403. doi: 10.1038/s41598-017-02114-3 (PMC5445096; doi:10.1038/s41598-017-02114-3)
Supplement: Supplementary file 21 — M9HIA classification [file 41598_2017_2114_MOESM21_ESM.csv]

AMW	GATS6v	JGI4	VRp2	TPSA(NO)	HIA class
6.19	1.283	0.034	1.024	20.31	Absorb
6.4	0.952	0.039	1.017	63.95	Absorb
8.72	1.55	0.058	1.09	102.53	Not Absorb
6.47	1.36	0.042	0.982	87.66	Absorb
8.08	0.881	0.049	1.034	120.99	Not Absorb
6.97	0.909	0.028	1.058	53.43	Absorb
8.58	1.083	0.044	0.969	63.6	Absorb
8.85	0.848	0.039	1.029	138.32	Not Absorb
8.82	0.832	0.034	1.113	43.07	Absorb
6.08	1.632	0.037	0.975	41.49	Absorb
9.99	0.357	0.056	0.973	159.29	Not Absorb
8.31	0.764	0.059	1.061	132.96	Absorb
8.13	0.764	0.056	1.063	112.73	Not Absorb
8.14	1.63	0.04	1.039	71.77	Absorb
6.8	0.763	0.038	1.039	31.87	Absorb
8.81	0	0.059	0.968	107.22	Not Absorb
6.5	1.629	0.05	0.977	84.58	Not Absorb
6.58	1.238	0.033	1.072	49.77	Absorb
10.91	0.59	0.036	1.065	126.65	Not Absorb
9.68	1.054	0.04	1.019	201.58	Not Absorb
8.16	0.758	0.06	1.066	86.71	Not Absorb
6.03	1.342	0.039	1.024	50.72	Absorb
8.11	0.614	0.069	0.969	0	Not Absorb
10.9	1.258	0.039	1.079	54.35	Absorb
8.1	0.729	0.053	1.022	118.72	Absorb
7.31	3.072	0.073	1.041	68.7	Absorb
8.45	1.375	0.046	1.059	62.21	Absorb
7.49	1.477	0.049	0.971	57.61	Absorb
8.42	1.046	0.046	1.078	113.01	Absorb
8.65	0.807	0.05	1.061	132.96	Absorb
9.44	0.987	0.046	1.081	174.53	Absorb
10.09	0.709	0.043	1.061	147.21	Absorb
10.1	0.868	0.046	1.07	213.14	Absorb
9.43	0.962	0.042	1.053	173.76	Absorb
8.96	0.999	0.035	1.044	189.06	Not Absorb
8.47	0.814	0.046	1.063	112.73	Absorb
10.1	1.355	0.041	0.979	115.38	Absorb
23.87	0	0	0.69	0	Absorb
12.86	0.474	0.056	1.033	118.69	Not Absorb
7.65	0.902	0.024	0.974	88.89	Not Absorb
7.73	1.499	0.044	1.105	77.04	Not Absorb
7.64	0.935	0.05	1.047	86.05	Absorb
7.83	1.119	0.058	0.973	35.53	Absorb
10	0.552	0.052	1.037	36.42	Absorb
9.37	1.365	0.049	1.073	173.71	Not Absorb
7.85	0	0	0.942	64.35	Absorb
6.61	0.915	0.052	1.115	131.75	Not Absorb
5.88	2.5	0.044	0.959	26.02	Absorb
6.34	1.005	0.032	1.076	15.27	Absorb
6.89	1.005	0.06	1.091	94.83	Absorb
8.63	1.022	0.041	1.076	32.67	Absorb
6.7	1.458	0.053	1.16	41.93	Absorb
6.72	1.299	0.041	1.017	66.84	Not Absorb
8.24	1.183	0.018	0.913	6.48	Absorb
7.99	0.971	0.057	1.09	206.07	Not Absorb
7.09	1.02	0.048	1.028	83.63	Absorb
7.59	0.438	0.033	0.889	89.34	Not Absorb
6.85	0.748	0.04	1.02	95.94	Not Absorb
7.11	0.828	0.045	1.021	106.94	Not Absorb
5.38	0.426	0.02	0.9	64.52	Absorb
6.44	1.155	0.053	1.114	40.46	Absorb
7.95	1.129	0.049	1.131	160.83	Not Absorb
7.5	1.307	0.042	1.023	124.16	Absorb
9.64	1.274	0.028	0.978	175.83	Not Absorb
7.69	1.045	0.024	0.975	104.64	Absorb
8.73	1.217	0.048	1.023	64.63	Absorb
7.06	0.523	0.053	1.025	92.95	Not Absorb
8.63	1.393	0.047	1.02	59.59	Absorb
8.56	0.974	0.032	1.07	84.47	Absorb
8.43	1.789	0.046	1.07	64.43	Absorb
12.6	0	0	0.814	94.83	Not Absorb
9.2	0	0	0.953	70.06	Not Absorb
8.72	1.155	0.034	0.876	98.07	Not Absorb
10.34	0.72	0.046	1.026	122.63	Not Absorb
5.91	3.028	0.048	0.967	63.32	Not Absorb
6.46	0.949	0.042	1.016	73.18	Absorb
7.52	1.824	0.032	1.068	78.51	Not Absorb
8.1	1.254	0.037	1.046	113.6	Absorb
7.51	0	0	0.742	63.32	Absorb
6.53	1.292	0.04	1.108	52.1	Absorb
10.5	1.264	0.041	0.97	76.76	Absorb
7.4	0.661	0.054	1.035	82.86	Not Absorb
11.91	0.474	0.056	1.033	118.36	Not Absorb
6.23	0.961	0.031	1.072	6.48	Absorb
8.54	1.24	0.05	1.062	71	Absorb
21.17	1.027	0.059	0.98	95.5	Not Absorb
8.07	0	0.027	0.96	68.01	Absorb
9.32	1.068	0.056	1.066	112.74	Absorb
7.71	1.188	0.031	1.029	54.37	Absorb
7.77	0.707	0.04	1.08	61.77	Absorb
6.84	0.806	0.04	1.022	95.58	Absorb
7.61	0.925	0.054	1.024	189.53	Not Absorb
8.53	1.124	0.044	1.036	92.31	Absorb
11.14	1.587	0.053	1.035	90.71	Absorb
9.47	1.426	0.053	1.061	67.87	Absorb
7.89	1.648	0.064	0.972	103.78	Absorb
6.13	1.095	0.051	1.109	37.3	Absorb
6.67	0.97	0.053	1.02	122.49	Not Absorb
6.76	0.857	0.039	1.018	132.96	Not Absorb
8.74	0.801	0.046	1.063	112.73	Absorb
9.86	1.308	0.05	1.07	52.9	Absorb
11.27	1.077	0.065	1.066	99.6	Absorb
7.01	0.917	0.04	0.889	121.38	Not Absorb
9.76	1.123	0.056	1.066	99.6	Absorb
10.94	0	0	0.811	54.37	Absorb
6.6	0.208	0.056	0.973	72.72	Not Absorb
6.46	0	0.053	0.851	91.49	Not Absorb
8.26	0.697	0.049	1.046	210.54	Absorb
7.54	1.617	0.067	0.974	103.78	Not Absorb
6.57	1.003	0.06	1.094	94.83	Absorb
9.15	0.414	0.054	1.063	92.5	Not Absorb
6.08	1.507	0.043	0.977	50.72	Absorb
5.98	0.877	0.044	0.968	35.25	Absorb
6.7	1.222	0.043	1.07	67.45	Not Absorb
9.44	1.286	0.056	0.981	80.29	Absorb
6.78	1.672	0.05	1.037	93.1	Absorb
7.13	1.714	0.055	1.167	52.93	Absorb
8.63	1.565	0.056	1.034	71.43	Absorb
6.32	1.502	0.061	1.025	81.95	Not Absorb
7.28	1.236	0.059	1.146	70	Absorb
7.19	1.214	0.05	1.032	35.53	Absorb
7.05	1.102	0.031	1.075	59.94	Absorb
6.99	0.988	0.052	1.06	353.11	Not Absorb
8.09	1.038	0.054	1.028	123.49	Not Absorb
8.79	0	0.038	0.956	50.19	Absorb
7.47	1.087	0.045	1.02	110.45	Absorb
7.83	1.07	0.046	1.022	110.45	Absorb
7.89	0.941	0.03	0.979	86.01	Absorb
9.02	1.123	0.039	1.079	41.46	Absorb
7.63	1.387	0.052	1.067	77.04	Absorb
7.71	1.318	0.056	1.097	77.48	Absorb
9.45	0.112	0.05	1.025	136.29	Not Absorb
6.87	1.195	0.041	1.113	44.23	Absorb
6.88	0.949	0.058	1.11	206.6	Not Absorb
6.79	0.634	0.024	1.108	42.98	Absorb
9.25	1.367	0.05	1.076	61.69	Absorb
6.32	1.256	0.035	0.977	50.72	Absorb
6.81	1.204	0.035	1.023	58.56	Absorb
6.14	1.471	0.034	0.981	82.62	Not Absorb
7.56	1.889	0.063	0.963	49.33	Absorb
7.43	1.331	0.056	1.064	68.25	Absorb
6.41	1.308	0.031	1.026	49.41	Absorb
8.34	0.844	0.062	1.063	95.94	Not Absorb
8.14	1.524	0.03	1.08	58.2	Absorb
6.54	1.708	0.036	1.029	57.28	Absorb
6.5	0.831	0.056	0.976	85.61	Not Absorb
9.2	1.107	0.058	1.066	99.6	Absorb
8.05	0.888	0.046	1.034	78.61	Absorb
6.5	1.629	0.05	0.977	70.59	Absorb
6.43	0.881	0.038	1.018	124.29	Not Absorb
10.22	1.064	0.056	1.069	99.6	Absorb
7.83	0.699	0.046	1.089	106.95	Absorb
6.68	1.032	0.058	1.097	94.83	Absorb
5.93	1.048	0.057	1.109	34.14	Absorb
6.48	1.71	0.038	1.028	41.49	Absorb
6.56	0.796	0.03	1.056	38.77	Absorb
8.11	1.665	0.053	0.962	45.75	Absorb
6.76	0.911	0.046	1.105	45.59	Absorb
5.99	0.856	0.051	0.976	53.16	Absorb
7.27	0.751	0.057	1.054	141.42	Not Absorb
8.17	0.984	0.055	1.033	145.13	Not Absorb
6.77	0.616	0.045	1.035	72.72	Not Absorb
10.78	0	0.023	1.046	63.24	Absorb
8.63	0	0.038	0.962	57.53	Absorb
7.06	1.139	0.039	1.113	62.3	Absorb
5.55	0	0.044	0.865	37.3	Absorb
10.3	0.917	0.054	1.028	123.49	Absorb
7.17	0.668	0.045	0.976	78.43	Absorb
6.83	1.145	0.052	1.121	60.44	Absorb
7.77	0.979	0.058	1.034	83.03	Absorb
10.22	1.064	0.056	1.069	99.6	Absorb
8.49	1.149	0.045	1.062	54.37	Absorb
9.49	0.397	0.044	1.054	137.82	Not Absorb
7.42	0.581	0.042	1.024	101.73	Not Absorb
7.09	0.797	0.039	1.023	75.71	Absorb
7.21	1.266	0.041	1.028	65.2	Not Absorb
7.28	0.809	0.041	1.115	76.82	Absorb
10.38	1.119	0.047	1.073	87.79	Absorb
10.22	1.139	0.062	1.069	99.6	Absorb
6.75	0.608	0.02	1.062	9.72	Absorb
6.44	0.178	0.062	0.975	72.72	Not Absorb
5.89	1.163	0.061	1.119	37.3	Absorb
7.92	0	0.074	1.043	77.62	Absorb
7.51	0.75	0.031	1.061	40.54	Absorb
7.03	1.202	0.037	1.025	79.74	Absorb
7.51	1.578	0.039	0.976	75.27	Absorb
7.65	0.893	0.06	0.973	35.53	Absorb
7.89	0.999	0.064	1.069	115.54	Absorb
7.92	1.119	0.032	1.022	100.19	Absorb
7.12	0.587	0.029	1.053	12.47	Absorb
5.99	1.117	0.042	1.03	32.7	Absorb
6.05	2.258	0.053	0.964	63.32	Not Absorb
6.84	1.05	0.044	1.037	46.32	Absorb
7.45	1.239	0.051	1.028	105.51	Absorb
9.07	1.165	0.051	1.117	103.92	Absorb
6.6	0.759	0.041	1.054	76.68	Absorb
5.9	0.798	0.047	1.028	32.7	Absorb
6.46	2.462	0.064	0.85	63.32	Not Absorb
6.59	0.77	0.027	1.031	39.72	Absorb
6.88	1.139	0.035	1.03	69.89	Absorb
8.13	0.89	0.055	1.029	131.79	Absorb
8.43	1.138	0.036	1.124	48.47	Not Absorb
