# Supplementary material for: Hybridizing Feature Selection and Feature Learning Approaches in QSAR Modeling for Drug Discovery
Source: Sci Rep. 2017 May 25;7:2403. doi: 10.1038/s41598-017-02114-3 (PMC5445096; doi:10.1038/s41598-017-02114-3)
Supplement: Supplementary file 22 — M9HIA regression [file 41598_2017_2114_MOESM22_ESM.csv]

AMW	GATS6v	JGI4	VRp2	TPSA(NO)	HIA
6.19	1.283	0.034	1.024	20.31	0.8
6.4	0.952	0.039	1.017	63.95	0.97
8.72	1.55	0.058	1.09	102.53	0.32
6.47	1.36	0.042	0.982	87.66	0.8
8.08	0.881	0.049	1.034	120.99	0.23
6.97	0.909	0.028	1.058	53.43	0.88
8.58	1.083	0.044	0.969	63.6	0.82
8.85	0.848	0.039	1.029	138.32	0.16
8.82	0.832	0.034	1.113	43.07	0.9
6.08	1.632	0.037	0.975	41.49	0.93
9.99	0.357	0.056	0.973	159.29	0.5
8.31	0.764	0.059	1.061	132.96	0.93
8.13	0.764	0.056	1.063	112.73	0.62
8.14	1.63	0.04	1.039	71.77	0.93
6.8	0.763	0.038	1.039	31.87	0.97
8.81	0	0.059	0.968	107.22	0.35
6.5	1.629	0.05	0.977	84.58	0.5
6.58	1.238	0.033	1.072	49.77	0.98
10.91	0.59	0.036	1.065	126.65	0.1
9.68	1.054	0.04	1.019	201.58	0.01
8.16	0.758	0.06	1.066	86.71	0.3
6.03	1.342	0.039	1.024	50.72	0.9
8.11	0.614	0.069	0.969	0	0.23
10.9	1.258	0.039	1.079	54.35	0.84
8.1	0.729	0.053	1.022	118.72	0.96
7.31	3.072	0.073	1.041	68.7	1
8.45	1.375	0.046	1.059	62.21	1
7.49	1.477	0.049	0.971	57.61	0.84
8.42	1.046	0.046	1.078	113.01	0.99
8.65	0.807	0.05	1.061	132.96	1
9.44	0.987	0.046	1.081	174.53	0.75
10.09	0.709	0.043	1.061	147.21	0.72
10.1	0.868	0.046	1.07	213.14	1
9.43	0.962	0.042	1.053	173.76	1
8.96	0.999	0.035	1.044	189.06	0.44
8.47	0.814	0.046	1.063	112.73	1
10.1	1.355	0.041	0.979	115.38	0.9
23.87	0	0	0.69	0	1
12.86	0.474	0.056	1.033	118.69	0.49
7.65	0.902	0.024	0.974	88.89	0.64
7.73	1.499	0.044	1.105	77.04	0.69
7.64	0.935	0.05	1.047	86.05	1
7.83	1.119	0.058	0.973	35.53	0.97
10	0.552	0.052	1.037	36.42	0.95
9.37	1.365	0.049	1.073	173.71	0.04
7.85	0	0	0.942	64.35	0.73
6.61	0.915	0.052	1.115	131.75	0.47
5.88	2.5	0.044	0.959	26.02	0.9
6.34	1.005	0.032	1.076	15.27	1
6.89	1.005	0.06	1.091	94.83	0.8
8.63	1.022	0.041	1.076	32.67	1
6.7	1.458	0.053	1.16	41.93	0.88
6.72	1.299	0.041	1.017	66.84	0.08
8.24	1.183	0.018	0.913	6.48	0.97
7.99	0.971	0.057	1.09	206.07	0.12
7.09	1.02	0.048	1.028	83.63	1
7.59	0.438	0.033	0.889	89.34	0.55
6.85	0.748	0.04	1.02	95.94	0.66
7.11	0.828	0.045	1.021	106.94	0.25
5.38	0.426	0.02	0.9	64.52	0.8
6.44	1.155	0.053	1.114	40.46	1
7.95	1.129	0.049	1.131	160.83	0.5
7.5	1.307	0.042	1.023	124.16	0.77
9.64	1.274	0.028	0.978	175.83	0.28
7.69	1.045	0.024	0.975	104.64	0.9
8.73	1.217	0.048	1.023	64.63	0.88
7.06	0.523	0.053	1.025	92.95	0.6
8.63	1.393	0.047	1.02	59.59	0.81
8.56	0.974	0.032	1.07	84.47	0.95
8.43	1.789	0.046	1.07	64.43	0.95
12.6	0	0	0.814	94.83	0.17
9.2	0	0	0.953	70.06	0.31
8.72	1.155	0.034	0.876	98.07	0.3
10.34	0.72	0.046	1.026	122.63	0.61
5.91	3.028	0.048	0.967	63.32	0.59
6.46	0.949	0.042	1.016	73.18	1
7.52	1.824	0.032	1.068	78.51	0.65
8.1	1.254	0.037	1.046	113.6	1
7.51	0	0	0.742	63.32	1
6.53	1.292	0.04	1.108	52.1	1
10.5	1.264	0.041	0.97	76.76	0.8
7.4	0.661	0.054	1.035	82.86	0.5
11.91	0.474	0.056	1.033	118.36	0.69
6.23	0.961	0.031	1.072	6.48	1
8.54	1.24	0.05	1.062	71	1
21.17	1.027	0.059	0.98	95.5	0.02
8.07	0	0.027	0.96	68.01	0.8
9.32	1.068	0.056	1.066	112.74	1
7.71	1.188	0.031	1.029	54.37	0.92
7.77	0.707	0.04	1.08	61.77	0.9
6.84	0.806	0.04	1.022	95.58	0.95
7.61	0.925	0.054	1.024	189.53	0.01
8.53	1.124	0.044	1.036	92.31	0.85
11.14	1.587	0.053	1.035	90.71	0.98
9.47	1.426	0.053	1.061	67.87	0.85
7.89	1.648	0.064	0.972	103.78	0.86
6.13	1.095	0.051	1.109	37.3	1
6.67	0.97	0.053	1.02	122.49	0.28
6.76	0.857	0.039	1.018	132.96	0.28
8.74	0.801	0.046	1.063	112.73	1
9.86	1.308	0.05	1.07	52.9	1
11.27	1.077	0.065	1.066	99.6	1
7.01	0.917	0.04	0.889	121.38	0.16
9.76	1.123	0.056	1.066	99.6	0.9
10.94	0	0	0.811	54.37	0.77
6.6	0.208	0.056	0.973	72.72	0.44
6.46	0	0.053	0.851	91.49	0.53
8.26	0.697	0.049	1.046	210.54	0.7
7.54	1.617	0.067	0.974	103.78	0.41
6.57	1.003	0.06	1.094	94.83	0.82
9.15	0.414	0.054	1.063	92.5	0.64
6.08	1.507	0.043	0.977	50.72	0.95
5.98	0.877	0.044	0.968	35.25	1
6.7	1.222	0.043	1.07	67.45	0.69
9.44	1.286	0.056	0.981	80.29	0.81
6.78	1.672	0.05	1.037	93.1	0.98
7.13	1.714	0.055	1.167	52.93	0.85
8.63	1.565	0.056	1.034	71.43	0.87
6.32	1.502	0.061	1.025	81.95	0.57
7.28	1.236	0.059	1.146	70	0.91
7.19	1.214	0.05	1.032	35.53	0.99
7.05	1.102	0.031	1.075	59.94	1
6.99	0.988	0.052	1.06	353.11	0
8.09	1.038	0.054	1.028	123.49	0.28
8.79	0	0.038	0.956	50.19	0.88
7.47	1.087	0.045	1.02	110.45	0.89
7.83	1.07	0.046	1.022	110.45	0.88
7.89	0.941	0.03	0.979	86.01	0.9
9.02	1.123	0.039	1.079	41.46	0.99
7.63	1.387	0.052	1.067	77.04	0.71
7.71	1.318	0.056	1.097	77.48	1
9.45	0.112	0.05	1.025	136.29	0.24
6.87	1.195	0.041	1.113	44.23	1
6.88	0.949	0.058	1.11	206.6	0.01
6.79	0.634	0.024	1.108	42.98	1
9.25	1.367	0.05	1.076	61.69	0.89
6.32	1.256	0.035	0.977	50.72	0.95
6.81	1.204	0.035	1.023	58.56	0.84
6.14	1.471	0.034	0.981	82.62	0.29
7.56	1.889	0.063	0.963	49.33	0.8
7.43	1.331	0.056	1.064	68.25	1
6.41	1.308	0.031	1.026	49.41	1
8.34	0.844	0.062	1.063	95.94	0.59
8.14	1.524	0.03	1.08	58.2	0.9
6.54	1.708	0.036	1.029	57.28	0.87
6.5	0.831	0.056	0.976	85.61	0.6
9.2	1.107	0.058	1.066	99.6	1
8.05	0.888	0.046	1.034	78.61	0.8
6.5	1.629	0.05	0.977	70.59	0.95
6.43	0.881	0.038	1.018	124.29	0.34
10.22	1.064	0.056	1.069	99.6	1
7.83	0.699	0.046	1.089	106.95	0.86
6.68	1.032	0.058	1.097	94.83	0.99
5.93	1.048	0.057	1.109	34.14	1
6.48	1.71	0.038	1.028	41.49	0.99
6.56	0.796	0.03	1.056	38.77	0.84
8.11	1.665	0.053	0.962	45.75	0.76
6.76	0.911	0.046	1.105	45.59	0.81
5.99	0.856	0.051	0.976	53.16	0.71
7.27	0.751	0.057	1.054	141.42	0.6
8.17	0.984	0.055	1.033	145.13	0.33
6.77	0.616	0.045	1.035	72.72	0.48
10.78	0	0.023	1.046	63.24	0.88
8.63	0	0.038	0.962	57.53	1
7.06	1.139	0.039	1.113	62.3	0.95
5.55	0	0.044	0.865	37.3	1
10.3	0.917	0.054	1.028	123.49	0.82
7.17	0.668	0.045	0.976	78.43	0.95
6.83	1.145	0.052	1.121	60.44	0.73
7.77	0.979	0.058	1.034	83.03	1
10.22	1.064	0.056	1.069	99.6	1
8.49	1.149	0.045	1.062	54.37	0.9
9.49	0.397	0.044	1.054	137.82	0.59
7.42	0.581	0.042	1.024	101.73	0.44
7.09	0.797	0.039	1.023	75.71	0.89
7.21	1.266	0.041	1.028	65.2	0.57
7.28	0.809	0.041	1.115	76.82	0.9
10.38	1.119	0.047	1.073	87.79	0.89
10.22	1.139	0.062	1.069	99.6	1
6.75	0.608	0.02	1.062	9.72	0.9
6.44	0.178	0.062	0.975	72.72	0.62
5.89	1.163	0.061	1.119	37.3	1
7.92	0	0.074	1.043	77.62	1
7.51	0.75	0.031	1.061	40.54	0.9
7.03	1.202	0.037	1.025	79.74	0.95
7.51	1.578	0.039	0.976	75.27	0.85
7.65	0.893	0.06	0.973	35.53	0.98
7.89	0.999	0.064	1.069	115.54	0.86
7.92	1.119	0.032	1.022	100.19	0.96
7.12	0.587	0.029	1.053	12.47	1
5.99	1.117	0.042	1.03	32.7	0.9
6.05	2.258	0.053	0.964	63.32	0.55
6.84	1.05	0.044	1.037	46.32	0.96
7.45	1.239	0.051	1.028	105.51	0.97
9.07	1.165	0.051	1.117	103.92	0.88
6.6	0.759	0.041	1.054	76.68	0.78
5.9	0.798	0.047	1.028	32.7	0.97
6.46	2.462	0.064	0.85	63.32	0.58
6.59	0.77	0.027	1.031	39.72	0.98
6.88	1.139	0.035	1.03	69.89	0.98
8.13	0.89	0.055	1.029	131.79	1
8.43	1.138	0.036	1.124	48.47	0.6
