# Supplementary material for: Hybridizing Feature Selection and Feature Learning Approaches in QSAR Modeling for Drug Discovery
Source: Sci Rep. 2017 May 25;7:2403. doi: 10.1038/s41598-017-02114-3 (PMC5445096; doi:10.1038/s41598-017-02114-3)
Supplement: Supplementary file 24 — CTEE regression [file 41598_2017_2114_MOESM24_ESM.csv]

Sa	Sb	Sc	Sd	La	Lb	Lc	Ld	Le	Lf	ee
0.735729	0.963263	0.183061	0.359775	0.00298	0.003365	0.003325	0.401762	0.947547	0.00237	23
0.114544	0.666706	0.023786	0.044209	0.856817	0.095544	0.099733	0.999955	0.129809	0.096576	96
0.114544	0.666706	0.023786	0.044209	0.00298	0.003365	0.003325	0.401762	0.947547	0.00237	47
0.380536	0.99017	0.347982	0.316376	0.019416	0.732353	0.028316	0.037201	0.581895	0.065676	83
0.380536	0.99017	0.347982	0.316376	0.045154	0.032242	0.035297	0.023465	0.930086	0.037737	76
0.380536	0.99017	0.347982	0.316376	0.65058	0.045593	0.051634	0.594949	0.02588	0.039558	63
0.380536	0.99017	0.347982	0.316376	0.012691	0.048625	0.759072	0.012532	0.011516	0.749942	62
0.380536	0.99017	0.347982	0.316376	0.804812	0.017085	0.026565	0.023825	0.021579	0.811635	77
0.380536	0.99017	0.347982	0.316376	0.018594	0.175011	0.005238	0.003894	0.009277	0.97938	68
0.380536	0.99017	0.347982	0.316376	0.594514	0.204866	0.078713	0.091645	0.059992	0.066666	82
0.380536	0.99017	0.347982	0.316376	0.099779	0.715311	0.00873	0.018211	0.987956	0.003151	17
0.380536	0.99017	0.347982	0.316376	0.016109	0.019026	0.744235	0.014962	0.016421	0.77451	28
0.380536	0.99017	0.347982	0.316376	0.058875	0.058234	0.99982	0.124852	0.682986	0.055203	9
0.380536	0.99017	0.347982	0.316376	0.022075	0.027742	0.020387	0.805872	0.818591	0.020154	0
0.380536	0.99017	0.347982	0.316376	0.020454	0.924093	0.019618	0.023934	0.022695	0.021035	35
0.380536	0.99017	0.347982	0.316376	0.062049	0.916683	0.085485	0.103252	0.08631	0.069188	51
0.380536	0.99017	0.347982	0.316376	0.064835	0.065358	0.009704	0.026158	0.041987	0.812151	90
0.380536	0.99017	0.347982	0.316376	0.06004	0.129686	0.708314	0.096495	0.091719	0.068011	41
0.380536	0.99017	0.347982	0.316376	0.084642	0.193647	0.60118	0.132942	0.084737	0.096463	8
0.380536	0.99017	0.347982	0.316376	0.050442	0.883327	0.028106	0.056242	0.048507	0.04044	38
0.380536	0.99017	0.347982	0.316376	0.107358	0.063765	0.06438	0.599516	0.367041	0.069507	89
0.380536	0.99017	0.347982	0.316376	0.04048	0.031142	0.934467	0.030928	0.036926	0.036076	70
0.380536	0.99017	0.347982	0.316376	0.107358	0.063765	0.06438	0.599516	0.367041	0.069507	37
0.380536	0.99017	0.347982	0.316376	0.013749	0.030903	0.089755	0.112897	0.867344	0.074311	77
0.380536	0.99017	0.347982	0.316376	0.055661	0.771861	0.082662	0.056043	0.052406	0.307657	25
0.380536	0.99017	0.347982	0.316376	0.040864	0.211775	0.044856	0.355639	0.662644	0.211592	85
0.380536	0.99017	0.347982	0.316376	0.375652	0.607134	0.022853	0.037306	0.020404	0.175783	87
0.380536	0.99017	0.347982	0.316376	0.045916	0.329829	0.847879	0.028201	0.029091	0.035822	55
0.380536	0.99017	0.347982	0.316376	0.034644	0.026364	0.030783	0.027874	0.035023	0.89458	85
0.380536	0.99017	0.347982	0.316376	0.12422	0.021019	0.015387	0.030741	0.955622	0.040093	58
0.380536	0.99017	0.347982	0.316376	0.054354	0.059379	0.04469	0.83539	0.191168	0.028994	75
0.380536	0.99017	0.347982	0.316376	0.033263	0.037476	0.668905	0.588202	0.073002	0.036103	94
0.380536	0.99017	0.347982	0.316376	0.076147	0.886171	0.062328	0.989887	0.137011	0.060945	26
0.380536	0.99017	0.347982	0.316376	0.009498	0.008469	0.986599	0.336992	0.005843	0.004675	10
0.380536	0.99017	0.347982	0.316376	0.075685	0.066952	0.999987	0.059653	0.884745	0.069031	28
0.380536	0.99017	0.347982	0.316376	0.636295	0.996285	0.064425	0.046873	0.991142	0.04886	34
0.380536	0.99017	0.347982	0.316376	0.953704	0.34756	0.006316	0.004139	0.006083	0.003498	6
0.380536	0.99017	0.347982	0.316376	0.932185	0.00986	0.022055	0.004266	0.006414	0.429298	12
0.380536	0.99017	0.347982	0.316376	0.136407	0.999843	0.057761	0.056837	0.892772	0.055334	57
0.380536	0.99017	0.347982	0.316376	0.006266	0.018724	0.003383	0.525695	0.00786	0.988203	74
0.380536	0.99017	0.347982	0.316376	0.063795	0.997566	0.061469	0.068661	0.211821	0.914167	62
0.380536	0.99017	0.347982	0.316376	0.999956	0.17172	0.021617	0.022229	0.024277	0.903302	5
0.380536	0.99017	0.347982	0.316376	0.921414	0.999443	0.032025	0.03746	0.287185	0.037843	40
0.380536	0.99017	0.347982	0.316376	0.89321	0.000476	0.003192	0.103122	0.988682	0.928834	39
0.380536	0.99017	0.347982	0.316376	0.018559	0.133872	0.001975	0.001165	0.929453	0.001426	70
0.380536	0.99017	0.347982	0.316376	0.053219	0.940382	0.05643	0.057318	0.999611	0.360615	33
0.380536	0.99017	0.347982	0.316376	0.995691	0.99294	0.607237	0.06289	0.050596	0.058971	73
0.380536	0.99017	0.347982	0.316376	0.04047	0.9999	0.892761	0.047898	0.153743	0.042541	85
0.380536	0.99017	0.347982	0.316376	0.202023	0.198405	0.049261	0.093254	0.020636	0.550882	5
0.380536	0.99017	0.347982	0.316376	0.030866	0.022799	0.935296	0.034843	0.03558	0.099611	85
0.380536	0.99017	0.347982	0.316376	0.642521	0.001531	0.098295	0.002356	0.00238	0.908574	49
0.380536	0.99017	0.347982	0.316376	0.950812	0.001667	0.003437	0.403904	0.001776	0.002698	49
0.380536	0.99017	0.347982	0.316376	0.004451	0.275438	0.976232	0.002521	0.005108	0.002607	61
0.380536	0.99017	0.347982	0.316376	0.909102	0.001701	0.001255	0.254838	0.001062	0.875822	57
0.380536	0.99017	0.347982	0.316376	0.056921	0.082313	0.999709	0.119968	0.081532	0.696675	65
0.380536	0.99017	0.347982	0.316376	0.084242	0.103889	0.988127	0.159608	0.999569	0.085243	22
0.380536	0.99017	0.347982	0.316376	0.939415	0.413248	0.01535	0.001167	0.015865	0.000897	1
0.380536	0.99017	0.347982	0.316376	0.061904	0.865455	0.046268	0.074159	0.998463	0.637186	43
0.380536	0.99017	0.347982	0.316376	0.05283	0.999806	0.082395	0.681978	0.070738	0.057381	46
0.380536	0.99017	0.347982	0.316376	0.017104	0.944656	0.042572	0.029179	0.035843	0.03161	73
0.380536	0.99017	0.347982	0.316376	0.65796	0.861266	0.025625	0.026521	0.026475	0.023067	81
0.380536	0.99017	0.347982	0.316376	0	0.216259	0	0.959609	0.000024	0.129395	48
0.380536	0.99017	0.347982	0.316376	0.049511	0.901604	0.048886	0.051201	0.284546	0.99929	46
0.380536	0.99017	0.347982	0.316376	0.99984	0.1251	0.044402	0.047015	0.872266	0.052552	22
0.380536	0.99017	0.347982	0.316376	0.283565	0.110766	0.080245	0.142637	0.377471	0.067891	36
0.380536	0.99017	0.347982	0.316376	0.098911	0.094486	0.265204	0.145675	0.731035	0.077308	21
0.380536	0.99017	0.347982	0.316376	0.340199	0.037784	0.043875	0.839406	0.035643	0.040869	41
0.380536	0.99017	0.347982	0.316376	0.024416	0.916633	0.036469	0.022906	0.063897	0.024734	28
0.380536	0.99017	0.347982	0.316376	0.026009	0.128481	0.923504	0.047151	0.03416	0.036682	16
0.380536	0.99017	0.347982	0.316376	0.030623	0.018716	0.027176	0.037576	0.018653	0.927736	6
0.380536	0.99017	0.347982	0.316376	0.033899	0.039612	0.060681	0.769786	0.990637	0.99201	40
0.380536	0.99017	0.347982	0.316376	0.861925	0.046393	0.045486	0.960357	0.901659	0.042915	49
0.380536	0.99017	0.347982	0.316376	0.745795	0.069527	0.083319	0.088593	0.073122	0.062438	33
0.380536	0.99017	0.347982	0.316376	0.012115	0.133769	0.021804	0.010933	0.932133	0.020397	48
0.380536	0.99017	0.347982	0.316376	0.200858	0.963578	0.009947	0.009112	0.01614	0.007013	51
0.380536	0.99017	0.347982	0.316376	0.003614	0.004042	0.225676	0.004262	0.981195	0.007176	36
0.380536	0.99017	0.347982	0.316376	0.877602	0.047057	0.013419	0.03445	0.019264	0.073446	56
0.380536	0.99017	0.347982	0.316376	0.042658	0.759784	0.030697	0.054781	0.039967	0.149874	65
0.380536	0.99017	0.347982	0.316376	0.943388	0.029681	0.082096	0.031467	0.042352	0.027436	57
0.380536	0.99017	0.347982	0.316376	0.948227	0.035326	0.027821	0.040019	0.030006	0.045856	46
0.380536	0.99017	0.347982	0.316376	0.008068	0.976315	0.007188	0.212901	0.025346	0.008483	28
0.380536	0.99017	0.347982	0.316376	0.803207	0.278904	0.429912	0.923333	0.667715	0.298926	5
0.380536	0.99017	0.347982	0.316376	0.628443	0.825326	0.291672	0.847179	0.776011	0.889201	2
0.380536	0.99017	0.347982	0.316376	0.744761	0.024285	0.031292	0.035494	0.761224	0.037884	7
0.380536	0.99017	0.347982	0.316376	0.835763	0.480321	0.354727	0.753635	0.884275	0.365741	16
0.380536	0.99017	0.347982	0.316376	0.013653	0.5229	0.91079	0.026025	0.014132	0.014379	2
0.380536	0.99017	0.347982	0.316376	0.042192	0.845999	0.044088	0.069059	0.279252	0.097445	74
0.4697	0.947692	0.983725	0.458302	0.65796	0.861266	0.025625	0.026521	0.026475	0.023067	88
0.4697	0.947692	0.983725	0.458302	0.033263	0.037476	0.668905	0.588202	0.073002	0.036103	94
0.4697	0.947692	0.983725	0.458302	0.099779	0.715311	0.00873	0.018211	0.987956	0.003151	13
0.4697	0.947692	0.983725	0.458302	0.901262	0.026732	0.164958	0.027746	0.999858	0.027434	10
0.4697	0.947692	0.983725	0.458302	0.058875	0.058234	0.99982	0.124852	0.682986	0.055203	10
0.4697	0.947692	0.983725	0.458302	0.067119	0.087153	0.071041	0.862218	0.046267	0.051031	10
0.4697	0.947692	0.983725	0.458302	0.020799	0.077251	0.873901	0.047114	0.180866	0.056745	5
0.4697	0.947692	0.983725	0.458302	0.005723	0.453371	0.932965	0.003785	0.001528	0.003344	71
0.4697	0.947692	0.983725	0.458302	0.028705	0.185303	0.03096	0.054096	0.036718	0.907829	51
0.4697	0.947692	0.983725	0.458302	0.022075	0.027742	0.020387	0.805872	0.818591	0.020154	6
0.4697	0.947692	0.983725	0.458302	0.006266	0.018724	0.003383	0.525695	0.00786	0.988203	68
0.4697	0.947692	0.983725	0.458302	0.047835	0.834125	0.057256	0.033012	0.082167	0.100134	68
0.4697	0.947692	0.983725	0.458302	0.053462	0.110359	0.0651	0.056769	0.074222	0.907097	76
0.4697	0.947692	0.983725	0.458302	0.010238	0.041484	0.075216	0.069996	0.864168	0.021295	80
0.4697	0.947692	0.983725	0.458302	0.030866	0.022799	0.935296	0.034843	0.03558	0.099611	80
0.4697	0.947692	0.983725	0.458302	0.99953	0.071899	0.069352	0.062297	0.061929	0.731565	97
0.4697	0.947692	0.983725	0.458302	0.642521	0.001531	0.098295	0.002356	0.00238	0.908574	27
0.4697	0.947692	0.983725	0.458302	0.950812	0.001667	0.003437	0.403904	0.001776	0.002698	58
0.4697	0.947692	0.983725	0.458302	0.004451	0.275438	0.976232	0.002521	0.005108	0.002607	41
0.4697	0.947692	0.983725	0.458302	0.909102	0.001701	0.001255	0.254838	0.001062	0.875822	53
0.4697	0.947692	0.983725	0.458302	0.056921	0.082313	0.999709	0.119968	0.081532	0.696675	59
0.4697	0.947692	0.983725	0.458302	0.084242	0.103889	0.988127	0.159608	0.999569	0.085243	11
0.4697	0.947692	0.983725	0.458302	0.939415	0.413248	0.01535	0.001167	0.015865	0.000897	12
0.4697	0.947692	0.983725	0.458302	0.05283	0.999806	0.082395	0.681978	0.070738	0.057381	42
0.4697	0.947692	0.983725	0.458302	0.008068	0.976315	0.007188	0.212901	0.025346	0.008483	15
0.4697	0.947692	0.983725	0.458302	0.010543	0.020646	0.01406	0.010121	0.804938	0.67355	4
0.4697	0.947692	0.983725	0.458302	0.013653	0.5229	0.91079	0.026025	0.014132	0.014379	2
0.574547	0.562543	0.957719	0.527541	0.036011	0.023446	0.866481	0.050798	0.034945	0.058391	83
0.574547	0.562543	0.957719	0.527541	0.036011	0.023446	0.866481	0.050798	0.034945	0.058391	79
0.574547	0.562543	0.957719	0.527541	0.028705	0.185303	0.03096	0.054096	0.036718	0.907829	42
0.574547	0.562543	0.957719	0.527541	0.022075	0.027742	0.020387	0.805872	0.818591	0.020154	24
0.574547	0.562543	0.957719	0.527541	0.016109	0.019026	0.744235	0.014962	0.016421	0.77451	63
0.574547	0.562543	0.957719	0.527541	0.005723	0.453371	0.932965	0.003785	0.001528	0.003344	56
0.574547	0.562543	0.957719	0.527541	0.006266	0.018724	0.003383	0.525695	0.00786	0.988203	87
0.574547	0.562543	0.957719	0.527541	0.030866	0.022799	0.935296	0.034843	0.03558	0.099611	78
0.574547	0.562543	0.957719	0.527541	0.033263	0.037476	0.668905	0.588202	0.073002	0.036103	96
0.574547	0.562543	0.957719	0.527541	0.642521	0.001531	0.098295	0.002356	0.00238	0.908574	77
0.574547	0.562543	0.957719	0.527541	0.950812	0.001667	0.003437	0.403904	0.001776	0.002698	69
0.574547	0.562543	0.957719	0.527541	0.004451	0.275438	0.976232	0.002521	0.005108	0.002607	81
0.574547	0.562543	0.957719	0.527541	0.056921	0.082313	0.999709	0.119968	0.081532	0.696675	77
0.574547	0.562543	0.957719	0.527541	0.084242	0.103889	0.988127	0.159608	0.999569	0.085243	23
0.574547	0.562543	0.957719	0.527541	0.939415	0.413248	0.01535	0.001167	0.015865	0.000897	1
0.574547	0.562543	0.957719	0.527541	0.05283	0.999806	0.082395	0.681978	0.070738	0.057381	65
0.574547	0.562543	0.957719	0.527541	0.65796	0.861266	0.025625	0.026521	0.026475	0.023067	94
0.574547	0.562543	0.957719	0.527541	0	0.216259	0	0.959609	2.40E-05	0.129395	82
0.574547	0.562543	0.957719	0.527541	0.99984	0.1251	0.044402	0.047015	0.872266	0.052552	42
0.574547	0.562543	0.957719	0.527541	0.042658	0.759784	0.030697	0.054781	0.039967	0.149874	79
0.574547	0.562543	0.957719	0.527541	0.948227	0.035326	0.027821	0.040019	0.030006	0.045856	85
0.574547	0.562543	0.957719	0.527541	0.008068	0.976315	0.007188	0.212901	0.025346	0.008483	63
0.574547	0.562543	0.957719	0.527541	0.010543	0.020646	0.01406	0.010121	0.804938	0.67355	24
0.574547	0.562543	0.957719	0.527541	0.039524	0.752502	0.041241	0.985915	0.05305	0.995489	22
0.574547	0.562543	0.957719	0.527541	0.013653	0.5229	0.91079	0.026025	0.014132	0.014379	3
0.683509	0.36905	0.407719	0.991572	0	0.216259	0	0.959609	2.40E-05	0.129395	43
0.683509	0.36905	0.407719	0.991572	0.049511	0.901604	0.048886	0.051201	0.284546	0.99929	45
0.683509	0.36905	0.407719	0.991572	0.99984	0.1251	0.044402	0.047015	0.872266	0.052552	61
0.683509	0.36905	0.407719	0.991572	0.908382	0.020747	0.026231	0.023282	0.02338	0.024546	5
0.683509	0.36905	0.407719	0.991572	0.008169	0.045562	0.678061	0.025692	0.024729	0.785796	44
0.683509	0.36905	0.407719	0.991572	0.021813	0.767071	0.021505	0.74449	0.022696	0.010679	55
0.683509	0.36905	0.407719	0.991572	0.007236	0.006518	0.958295	0.004522	0.003089	0.44547	22
0.683509	0.36905	0.407719	0.991572	0.283565	0.110766	0.080245	0.142637	0.377471	0.067891	15
0.683509	0.36905	0.407719	0.991572	0.50236	0.035217	0.034073	0.49483	0.083016	0.130812	54
0.683509	0.36905	0.407719	0.991572	0.753861	0.05821	0.035086	0.044076	0.730161	0.039393	7
0.683509	0.36905	0.407719	0.991572	0.098911	0.094486	0.265204	0.145675	0.731035	0.077308	4
0.683509	0.36905	0.407719	0.991572	0.340199	0.037784	0.043875	0.839406	0.035643	0.040869	18
0.683509	0.36905	0.407719	0.991572	0.024416	0.916633	0.036469	0.022906	0.063897	0.024734	5
0.683509	0.36905	0.407719	0.991572	0.895552	0.080016	0.101482	0.066651	0.021245	0.017661	68
0.683509	0.36905	0.407719	0.991572	0.745795	0.069527	0.083319	0.088593	0.073122	0.062438	1
0.683509	0.36905	0.407719	0.991572	0.003614	0.004042	0.225676	0.004262	0.981195	0.007176	7
0.683509	0.36905	0.407719	0.991572	0.026009	0.128481	0.923504	0.047151	0.03416	0.036682	9
0.683509	0.36905	0.407719	0.991572	0.033899	0.039612	0.060681	0.769786	0.990637	0.99201	46
0.683509	0.36905	0.407719	0.991572	0.861925	0.046393	0.045486	0.960357	0.901659	0.042915	45
0.683509	0.36905	0.407719	0.991572	0.013591	0.956834	0.002277	0.002681	0.375419	0.006329	4
0.683509	0.36905	0.407719	0.991572	0.777802	0.053802	0.000488	0.002264	0.40866	0.009312	62
0.683509	0.36905	0.407719	0.991572	0.366447	0.016822	0.012462	0.813772	0.02816	0.127713	44
0.683509	0.36905	0.407719	0.991572	0.877602	0.047057	0.013419	0.03445	0.019264	0.073446	80
0.683509	0.36905	0.407719	0.991572	0.020156	0.038251	0.936471	0.01672	0.009037	0.020236	66
0.683509	0.36905	0.407719	0.991572	0.042658	0.759784	0.030697	0.054781	0.039967	0.149874	64
0.683509	0.36905	0.407719	0.991572	0.217199	0.119323	0.189278	0.287551	0.115592	0.106774	47
0.683509	0.36905	0.407719	0.991572	0.034708	0.500426	0.033355	0.821016	0.028858	0.028302	50
0.683509	0.36905	0.407719	0.991572	0.05938	0.007543	0.009086	0.022611	0.921363	0.005932	56
0.683509	0.36905	0.407719	0.991572	0.049717	0.046962	0.047313	0.045614	0.842014	0.052063	79
0.683509	0.36905	0.407719	0.991572	0.770205	0.07737	0.07149	0.044034	0.047412	0.058974	71
0.683509	0.36905	0.407719	0.991572	0.030425	0.030764	0.06622	0.052722	0.020956	0.897366	18
0.683509	0.36905	0.407719	0.991572	0.431438	0.002523	0.003213	0.012076	0.930637	0.012726	20
0.683509	0.36905	0.407719	0.991572	0.084045	0.104197	0.988119	0.169185	0.999652	0.085128	36
0.683509	0.36905	0.407719	0.991572	0.164269	0.095263	0.332911	0.115622	0.108905	0.184489	56
0.683509	0.36905	0.407719	0.991572	0.049717	0.046962	0.047313	0.045614	0.842014	0.052063	57
0.683509	0.36905	0.407719	0.991572	0.770205	0.07737	0.07149	0.044034	0.047412	0.058974	77
0.683509	0.36905	0.407719	0.991572	0.892661	0.02491	0.040043	0.026552	0.489422	0.024643	85
0.683509	0.36905	0.407719	0.991572	0.039071	0.030023	0.036877	0.927281	0.02841	0.043951	58
0.683509	0.36905	0.407719	0.991572	0.008068	0.976315	0.007188	0.212901	0.025346	0.008483	5
0.683509	0.36905	0.407719	0.991572	0.010543	0.020646	0.01406	0.010121	0.804938	0.67355	50
0.683509	0.36905	0.407719	0.991572	0.039524	0.752502	0.041241	0.985915	0.05305	0.995489	32
0.683509	0.36905	0.407719	0.991572	0.021311	0.928874	0.025926	0.024982	0.025392	0.020216	76
0.683509	0.36905	0.407719	0.991572	0.022626	0.051099	0.026093	0.903545	0.030201	0.112079	70
0.683509	0.36905	0.407719	0.991572	0.002378	0.00182	0.088549	0.692702	0.997716	0.00245	12
0.683509	0.36905	0.407719	0.991572	0.814469	0.086644	0.044068	0.038929	0.04779	0.997344	33
0.683509	0.36905	0.407719	0.991572	0.002837	0.001511	0.113968	0.76507	0.998585	0.002114	9
0.683509	0.36905	0.407719	0.991572	0.00453	0.004333	0.005959	0.386661	0.004585	0.970549	28
0.683509	0.36905	0.407719	0.991572	0.198507	0.694963	0.003904	0.004125	0.00522	0.929742	63
0.683509	0.36905	0.407719	0.991572	0.017015	0.792745	0.025902	0.746635	0.014738	0.038001	32
0.683509	0.36905	0.407719	0.991572	0.835763	0.480321	0.354727	0.753635	0.884275	0.365741	47
0.683509	0.36905	0.407719	0.991572	0.966637	0.854908	0.852988	0.295605	0.918643	0.414603	56
0.683509	0.36905	0.407719	0.991572	0.108949	0.066945	0.083659	0.885094	0.029345	0.052958	44
0.683509	0.36905	0.407719	0.991572	0.046003	0.57931	0.107571	0.035979	0.134204	0.01954	57
0.683509	0.36905	0.407719	0.991572	0.028705	0.185303	0.03096	0.054096	0.036718	0.907829	51
0.683509	0.36905	0.407719	0.991572	0.022075	0.027742	0.020387	0.805872	0.818591	0.020154	53
0.683509	0.36905	0.407719	0.991572	0.039871	0.818783	0.024956	0.041077	0.107168	0.036022	82
0.683509	0.36905	0.407719	0.991572	0.915856	0.949291	0.02764	0.843836	0.054638	0.024971	52
0.683509	0.36905	0.407719	0.991572	0.999793	0.87024	0.065249	0.080829	0.061067	0.114574	51
0.683509	0.36905	0.407719	0.991572	0.922944	0.050231	0.042053	0.955228	0.048896	0.953262	46
0.683509	0.36905	0.407719	0.991572	0.936044	0.882688	0.040843	0.046043	0.0475	0.974898	92
0.683509	0.36905	0.407719	0.991572	0.000194	0.000832	0.000581	0.789095	0.11736	0.998405	89
0.683509	0.36905	0.407719	0.991572	0.066679	0.124443	0.989589	0.908529	0.049645	0.049847	92
0.683509	0.36905	0.407719	0.991572	0.077487	0.874701	0.999598	0.086899	0.127297	0.07053	56
0.683509	0.36905	0.407719	0.991572	0.043747	0.689584	0.988315	0.992394	0.032737	0.041483	84
0.683509	0.36905	0.407719	0.991572	0.012295	0.022119	0.993505	0.024068	0.67925	0.032684	11
0.683509	0.36905	0.407719	0.991572	0.863074	0.005116	0.005504	0.00331	0.897292	0.218966	40
0.683509	0.36905	0.407719	0.991572	0.004135	0.004912	0.980149	0.009274	0.008401	0.242515	93
0.683509	0.36905	0.407719	0.991572	0.042192	0.845999	0.044088	0.069059	0.279252	0.097445	57
0.973032	0.960411	0.967369	0.883032	0.99984	0.1251	0.044402	0.047015	0.872266	0.052552	87
0.973032	0.960411	0.967369	0.883032	0.753861	0.05821	0.035086	0.044076	0.730161	0.039393	52
0.973032	0.960411	0.967369	0.883032	0.098911	0.094486	0.265204	0.145675	0.731035	0.077308	65
0.973032	0.960411	0.967369	0.883032	0.340199	0.037784	0.043875	0.839406	0.035643	0.040869	85
0.973032	0.960411	0.967369	0.883032	0.024416	0.916633	0.036469	0.022906	0.063897	0.024734	63
0.973032	0.960411	0.967369	0.883032	0.895552	0.080016	0.101482	0.066651	0.021245	0.017661	68
0.968193	0.909882	0.971623	0.952533	0.039871	0.818783	0.024956	0.041077	0.107168	0.036022	74
0.968193	0.909882	0.971623	0.952533	0.770205	0.07737	0.07149	0.044034	0.047412	0.058974	69
0.735729	0.963263	0.183061	0.359775	0.058637	0.106212	0.113446	0.05951	0.039058	0.731104	19
0.735729	0.963263	0.183061	0.359775	0.002215	0.002712	0.002364	0.973588	0.006079	0.401409	81
0.735729	0.963263	0.183061	0.359775	0.86288	0.748805	0.477505	0.335314	0.861382	0.796047	47
0.735729	0.963263	0.183061	0.359775	0.033263	0.037476	0.668905	0.588202	0.073002	0.036103	98
0.114544	0.666706	0.023786	0.044209	0.984106	0.951848	0.984321	0.946597	0.977716	0.899049	28
0.114544	0.666706	0.023786	0.044209	0.003847	0.003479	0.007167	0.003988	0.962665	0.03756	48
0.114544	0.666706	0.023786	0.044209	0.685096	0.049335	0.033208	0.651092	0.027155	0.074198	68
0.114544	0.666706	0.023786	0.044209	0.064855	0.735169	0.092183	0.079636	0.056404	0.079429	81
0.114544	0.666706	0.023786	0.044209	0.118797	0.058709	0.057619	0.877759	0.038252	0.055859	11
0.380536	0.99017	0.347982	0.316376	0.866249	0.011241	0.016237	0.026329	0.027927	0.016112	59
0.380536	0.99017	0.347982	0.316376	0.015433	0.07455	0.010449	0.012748	0.012701	0.930216	65
0.380536	0.99017	0.347982	0.316376	0.018416	0.934036	0.022012	0.014133	0.622776	0.025883	66
0.380536	0.99017	0.347982	0.316376	0.104548	0.682919	0.007829	0.022061	0.01509	0.749686	61
0.380536	0.99017	0.347982	0.316376	0.861396	0.011097	0.01608	0.026359	0.028036	0.015987	42
0.380536	0.99017	0.347982	0.316376	0.019004	0.018841	0.636263	0.84333	0.022023	0.027058	73
0.380536	0.99017	0.347982	0.316376	0.901262	0.026732	0.164958	0.027746	0.999858	0.027434	1
0.380536	0.99017	0.347982	0.316376	0.005723	0.453371	0.932965	0.003785	0.001528	0.003344	36
0.380536	0.99017	0.347982	0.316376	0.036011	0.023446	0.866481	0.050798	0.034945	0.058391	65
0.380536	0.99017	0.347982	0.316376	0.084333	0.247731	0.119589	0.8055	0.172444	0.104566	71
0.380536	0.99017	0.347982	0.316376	0.048264	0.420756	0.639328	0.07187	0.071987	0.071919	28
0.380536	0.99017	0.347982	0.316376	0.056341	0.901055	0.05762	0.08182	0.045214	0.042758	30
0.380536	0.99017	0.347982	0.316376	0.009421	0.016323	0.679154	0.008882	0.928032	0.169808	4
0.380536	0.99017	0.347982	0.316376	0.008071	0.908722	0.182445	0.008403	0.999941	0.008101	29
0.380536	0.99017	0.347982	0.316376	0.008071	0.908722	0.182445	0.008403	0.999941	0.008101	28
0.380536	0.99017	0.347982	0.316376	0.999956	0.17172	0.021617	0.022229	0.024277	0.903302	31
0.380536	0.99017	0.347982	0.316376	0.999956	0.17172	0.021617	0.022229	0.024277	0.903302	50
0.380536	0.99017	0.347982	0.316376	0.056654	0.063923	0.157579	0.066427	0.846778	0.999366	45
0.380536	0.99017	0.347982	0.316376	0.017191	0.775469	0.028918	0.760296	0.037064	0.029832	20
0.380536	0.99017	0.347982	0.316376	0.040659	0.020186	0.026475	0.022754	0.921716	0.025242	31
0.380536	0.99017	0.347982	0.316376	0.06442	0.0572	0.273484	0.06299	0.756985	0.054081	15
0.380536	0.99017	0.347982	0.316376	0.753861	0.05821	0.035086	0.044076	0.730161	0.039393	4
0.380536	0.99017	0.347982	0.316376	0.895552	0.080016	0.101482	0.066651	0.021245	0.017661	24
0.380536	0.99017	0.347982	0.316376	0.013591	0.956834	0.002277	0.002681	0.375419	0.006329	34
0.380536	0.99017	0.347982	0.316376	0.003614	0.004042	0.225676	0.004262	0.981195	0.007176	26
0.380536	0.99017	0.347982	0.316376	0.366447	0.016822	0.012462	0.813772	0.02816	0.127713	11
0.380536	0.99017	0.347982	0.316376	0.217975	0.118803	0.188946	0.288367	0.115159	0.106382	0
0.380536	0.99017	0.347982	0.316376	0.020513	0.088593	0.791272	0.244928	0.021838	0.066991	0
0.380536	0.99017	0.347982	0.316376	0.848645	0.800349	0.849814	0.926715	0.865863	0.858906	10
0.4697	0.947692	0.983725	0.458302	0.016109	0.019026	0.744235	0.014962	0.016421	0.77451	15
0.4697	0.947692	0.983725	0.458302	0.036011	0.023446	0.866481	0.050798	0.034945	0.058391	64
0.4697	0.947692	0.983725	0.458302	0.036011	0.023446	0.866481	0.050798	0.034945	0.058391	56
0.4697	0.947692	0.983725	0.458302	0.202023	0.198405	0.049261	0.093254	0.020636	0.550882	10
0.4697	0.947692	0.983725	0.458302	0.046618	0.109327	0.050081	0.06712	0.052741	0.860294	76
0.4697	0.947692	0.983725	0.458302	0.061904	0.865455	0.046268	0.074159	0.998463	0.637186	55
0.4697	0.947692	0.983725	0.458302	0.039524	0.752502	0.041241	0.985915	0.05305	0.995489	21
0.574547	0.562543	0.957719	0.527541	0.909102	0.001701	0.001255	0.254838	0.001062	0.875822	74
0.574547	0.562543	0.957719	0.527541	0.061904	0.865455	0.046268	0.074159	0.998463	0.637186	70
0.574547	0.562543	0.957719	0.527541	0.049511	0.901604	0.048886	0.051201	0.284546	0.99929	81
0.574547	0.562543	0.957719	0.527541	0.943388	0.029681	0.082096	0.031467	0.042352	0.027436	86
0.574547	0.562543	0.957719	0.527541	0.636295	0.996285	0.064425	0.046873	0.991142	0.04886	91
0.683509	0.36905	0.407719	0.991572	0.038573	0.060182	0.888317	0.05542	0.071691	0.048477	25
0.683509	0.36905	0.407719	0.991572	0.020513	0.088593	0.791272	0.244928	0.021838	0.066991	45
0.683509	0.36905	0.407719	0.991572	0.067119	0.087153	0.071041	0.862218	0.046267	0.051031	5
0.683509	0.36905	0.407719	0.991572	0.020513	0.088593	0.791272	0.244928	0.021838	0.066991	40
0.683509	0.36905	0.407719	0.991572	0.054129	0.050046	0.057927	0.888318	0.038295	0.033574	11
0.683509	0.36905	0.407719	0.991572	0.036011	0.023446	0.866481	0.050798	0.034945	0.058391	35
0.683509	0.36905	0.407719	0.991572	0.999217	0.809374	0.060019	0.05485	0.080309	0.060074	12
0.683509	0.36905	0.407719	0.991572	0.067215	0.328869	0.998036	0.067751	0.056101	0.936562	20
0.683509	0.36905	0.407719	0.991572	0.0231	0.023225	0.051702	0.901411	0.027494	0.024721	45
0.683509	0.36905	0.407719	0.991572	0.036011	0.023446	0.866481	0.050798	0.034945	0.058391	34
0.683509	0.36905	0.407719	0.991572	0.036011	0.023446	0.866481	0.050798	0.034945	0.058391	34
0.683509	0.36905	0.407719	0.991572	0.013653	0.5229	0.91079	0.026025	0.014132	0.014379	13
0.683509	0.36905	0.407719	0.991572	0.050371	0.98623	0.059352	0.881134	0.919437	0.052683	53
0.683509	0.36905	0.407719	0.991572	0.047555	0.033952	0.833848	0.996858	0.055763	0.033644	38
0.973032	0.960411	0.967369	0.883032	0	0.216259	0	0.959609	2.40E-05	0.129395	89
0.973032	0.960411	0.967369	0.883032	0.049511	0.901604	0.048886	0.051201	0.284546	0.99929	81
0.691044	0.970705	0.973463	0.639898	0.86288	0.748805	0.477505	0.335314	0.861382	0.796047	70
