# Supplementary material for: Hybridizing Feature Selection and Feature Learning Approaches in QSAR Modeling for Drug Discovery
Source: Sci Rep. 2017 May 25;7:2403. doi: 10.1038/s41598-017-02114-3 (PMC5445096; doi:10.1038/s41598-017-02114-3)
Supplement: Supplementary file 25 — M14EE+CTEE classification [file 41598_2017_2114_MOESM25_ESM.csv]

AMW Sust	PJI2 Sust	EEig12x Sust	EEig09d Sust	EEig11d Sust	GGI8 Sust	nDB Lig	nH Lig	nR09 Lig	TI2 Lig	PW5 Lig	D.Dr08 Lig	AAC Lig	MATS5v Lig	MATS8v Lig	MATS3p Lig	GATS1e Lig	Sa	Sb	Sc	Sd	La	Lb	Lc	Ld	Le	Lf	ee class
6.37	1	0	-1.218	0	0	0	31	0	4.568	0.097	0	1.31	-0.015	0.024	-0.212	1.17	0.380536	0.99017	0.347982	0.316376	0.06004	0.129686	0.708314	0.096495	0.091719	0.068011	Low-enantiopurity
6.17	1	0	-1.016	-1.788	0	0	31	0	3.556	0.105	118.315	1.478	-0.238	-0.046	0.131	1.078	0.574547	0.562543	0.957719	0.527541	0.008068	0.976315	0.007188	0.212901	0.025346	0.008483	High-enantiopurity
7.68	0.875	1.421	1.155	1	0.163	0	42	0	2.129	0.104	0	1.285	-0.094	0.084	0.008	1.307	0.114544	0.666706	0.023786	0.044209	0.064855	0.735169	0.092183	0.079636	0.056404	0.079429	Low-enantiopurity
7.68	0.875	1.421	1.155	1	0.163	0	49	0	2.282	0.118	0	1.229	-0.109	0.069	-0.005	1.212	0.114544	0.666706	0.023786	0.044209	0.118797	0.058709	0.057619	0.877759	0.038252	0.055859	Low-enantiopurity
6.17	1	0	-1.016	-1.788	0	1	72	0	3.887	0.105	0	1.246	-0.181	-0.046	-0.023	1.173	0.574547	0.562543	0.957719	0.527541	0.950812	0.001667	0.003437	0.403904	0.001776	0.002698	Low-enantiopurity
6.64	0.667	0	-1.575	0	0	4	33	0	3.105	0.13	0	1.52	0.236	-0.085	-0.104	0.791	0.4697	0.947692	0.983725	0.458302	0.950812	0.001667	0.003437	0.403904	0.001776	0.002698	Low-enantiopurity
5.59	0.75	-0.801	-1	-1.33	0	1	32	1	3.371	0.111	0	1.488	0.047	-0.196	0.195	1.05	0.973032	0.960411	0.967369	0.883032	0.99984	0.1251	0.044402	0.047015	0.872266	0.052552	Low-enantiopurity
5.59	0.75	-0.801	-1	-1.33	0	1	34	1	3.371	0.111	0	1.477	-0.067	-0.196	0.281	1.052	0.973032	0.960411	0.967369	0.883032	0.753861	0.05821	0.035086	0.044076	0.730161	0.039393	Low-enantiopurity
5.59	0.75	-0.801	-1	-1.33	0	0	127	0	5.576	0.112	0	1.262	0.334	-0.106	0.115	1.163	0.973032	0.960411	0.967369	0.883032	0.098911	0.094486	0.265204	0.145675	0.731035	0.077308	Low-enantiopurity
5.59	0.75	-0.801	-1	-1.33	0	0	103	0	5.288	0.125	0	1.374	0.231	-0.188	0.071	1.191	0.973032	0.960411	0.967369	0.883032	0.340199	0.037784	0.043875	0.839406	0.035643	0.040869	Low-enantiopurity
5.59	0.75	-0.801	-1	-1.33	0	0	27	0	3.951	0.108	124.477	1.5	-0.225	-0.112	0.133	1.047	0.973032	0.960411	0.967369	0.883032	0.024416	0.916633	0.036469	0.022906	0.063897	0.024734	Low-enantiopurity
5.59	0.75	-0.801	-1	-1.33	0	0	29	0	3.428	0.11	112.917	1.497	-0.227	-0.054	0.13	1.079	0.973032	0.960411	0.967369	0.883032	0.895552	0.080016	0.101482	0.066651	0.021245	0.017661	Low-enantiopurity
5.59	1	-0.819	-0.706	-1.49	0	0	31	0	3.556	0.105	118.315	1.478	-0.238	-0.046	0.131	1.078	0.968193	0.909882	0.971623	0.952533	0.039871	0.818783	0.024956	0.041077	0.107168	0.036022	High-enantiopurity
5.59	1	-0.819	-0.706	-1.49	0	0	29	0	4.163	0.108	130.46	1.482	-0.222	-0.124	0.132	1.047	0.968193	0.909882	0.971623	0.952533	0.770205	0.07737	0.07149	0.044034	0.047412	0.058974	High-enantiopurity
6.37	1	0	-1.218	0	0	1	38	0	2.262	0.17	0	1.35	0.003	0.009	-0.128	1.412	0.380536	0.99017	0.347982	0.316376	0	0.216259	0	0.959609	0.000024	0.129395	Low-enantiopurity
6.37	1	0	-1.218	0	0	0	34	5	3.62	0.121	181.469	1.313	0.017	-0.05	0.141	2.614	0.380536	0.99017	0.347982	0.316376	0.909102	0.001701	0.001255	0.254838	0.001062	0.875822	Low-enantiopurity
6.37	1	0	-1.218	0	0	0	78	0	6.122	0.113	182.361	1.454	-0.02	-0.043	-0.065	1.206	0.380536	0.99017	0.347982	0.316376	0.018559	0.133872	0.001975	0.001165	0.929453	0.001426	High-enantiopurity
6.37	1	0	-1.218	0	0	0	116	0	6.925	0.11	256.399	1.242	0.192	0.019	0.1	1.185	0.380536	0.99017	0.347982	0.316376	0.89321	0.000476	0.003192	0.103122	0.988682	0.928834	Low-enantiopurity
6.37	1	0	-1.218	0	0	0	118	0	6.84	0.111	261.173	1.238	0.184	0.025	0.102	1.185	0.380536	0.99017	0.347982	0.316376	0.006266	0.018724	0.003383	0.525695	0.00786	0.988203	High-enantiopurity
6.37	1	0	-1.218	0	0	2	33	0	3.82	0.111	0	1.416	-0.038	0.461	0.024	0.963	0.380536	0.99017	0.347982	0.316376	0.008068	0.976315	0.007188	0.212901	0.025346	0.008483	Low-enantiopurity
6.37	1	0	-1.218	0	0	2	23	0	4.487	0.131	0	1.604	0.049	-0.181	-0.093	0.675	0.380536	0.99017	0.347982	0.316376	0.099779	0.715311	0.00873	0.018211	0.987956	0.003151	Low-enantiopurity
6.37	1	0	-1.218	0	0	2	40	0	7.68	0.12	0	1.391	0.101	-0.101	0.019	0.589	0.380536	0.99017	0.347982	0.316376	0.064835	0.065358	0.009704	0.026158	0.041987	0.812151	Low-enantiopurity
6.37	1	0	-1.218	0	0	0	43	0	3.08	0.133	0	1.325	-0.092	0.031	0.091	1.091	0.380536	0.99017	0.347982	0.316376	0.200858	0.963578	0.009947	0.009112	0.01614	0.007013	Low-enantiopurity
6.37	1	0	-1.218	0	0	0	62	0	3.058	0.122	0	1.209	-0.145	0.037	0.001	1.203	0.380536	0.99017	0.347982	0.316376	0.877602	0.047057	0.013419	0.03445	0.019264	0.073446	Low-enantiopurity
6.37	1	0	-1.218	0	0	0	34	5	4.017	0.119	196.822	1.313	0.011	-0.054	0.152	2.614	0.380536	0.99017	0.347982	0.316376	0.939415	0.413248	0.01535	0.001167	0.015865	0.000897	Low-enantiopurity
6.37	1	0	-1.218	0	0	0	29	0	3.801	0.1	0	1.504	-0.149	-0.11	-0.082	0.696	0.380536	0.99017	0.347982	0.316376	0.12422	0.021019	0.015387	0.030741	0.955622	0.040093	Low-enantiopurity
6.37	1	0	-1.218	0	0	1	30	0	2.737	0.146	0	1.404	-0.006	0.016	-0.214	1.368	0.380536	0.99017	0.347982	0.316376	0.022075	0.027742	0.020387	0.805872	0.818591	0.020154	Low-enantiopurity
6.37	1	0	-1.218	0	0	0	54	0	5.385	0.121	141.196	1.434	0.144	0.007	0.105	1.207	0.380536	0.99017	0.347982	0.316376	0.999956	0.17172	0.021617	0.022229	0.024277	0.903302	Low-enantiopurity
6.37	1	0	-1.218	0	0	0	47	0	2.592	0.131	0	1.317	-0.086	0.051	0.089	1.11	0.380536	0.99017	0.347982	0.316376	0.012115	0.133769	0.021804	0.010933	0.932133	0.020397	Low-enantiopurity
6.37	1	0	-1.218	0	0	0	54	0	5.385	0.121	141.196	1.434	0.144	0.007	0.105	1.207	0.380536	0.99017	0.347982	0.316376	0.932185	0.00986	0.022055	0.004266	0.006414	0.429298	Low-enantiopurity
6.37	1	0	-1.218	0	0	0	35	0	3.586	0.109	0	1.284	-0.019	0.011	-0.185	1.206	0.380536	0.99017	0.347982	0.316376	0.375652	0.607134	0.022853	0.037306	0.020404	0.175783	Low-enantiopurity
6.1	1	0	0	0	0	0	70	0	3.28	0.125	0	1.255	-0.212	0.012	-0.004	1.126	0.683509	0.36905	0.407719	0.991572	0.013591	0.956834	0.002277	0.002681	0.375419	0.006329	High-enantiopurity
6.1	1	0	0	0	0	4	41	1	3.253	0.123	0	1.515	-0.03	0.049	0.061	0.624	0.683509	0.36905	0.407719	0.991572	0.000194	0.000832	0.000581	0.789095	0.11736	0.998405	Low-enantiopurity
6.1	1	0	0	0	0	0	47	0	2.592	0.131	0	1.317	-0.086	0.051	0.089	1.11	0.683509	0.36905	0.407719	0.991572	0.777802	0.053802	0.000488	0.002264	0.40866	0.009312	High-enantiopurity
6.1	1	0	0	0	0	0	40	0	4.388	0.13	0	1.155	-0.013	0.004	-0.018	1.283	0.683509	0.36905	0.407719	0.991572	0	0.216259	0	0.959609	0.000024	0.129395	Low-enantiopurity
6.37	1	0	-1.218	0	0	0	38	5	3.9	0.131	208.124	1.298	-0.001	-0.045	0.124	2.654	0.380536	0.99017	0.347982	0.316376	0.65796	0.861266	0.025625	0.026521	0.026475	0.023067	Low-enantiopurity
6.37	1	0	-1.218	0	0	2	32	0	4.217	0.151	0	1.495	0.04	-0.143	-0.102	0.687	0.380536	0.99017	0.347982	0.316376	0.804812	0.017085	0.026565	0.023825	0.021579	0.811635	High-enantiopurity
6.37	1	0	-1.218	0	0	0	29	0	4.163	0.108	130.46	1.482	-0.222	-0.124	0.132	1.047	0.380536	0.99017	0.347982	0.316376	0.030623	0.018716	0.027176	0.037576	0.018653	0.927736	Low-enantiopurity
6.37	1	0	-1.218	0	0	1	26	0	4.376	0.121	0	1.41	0.016	-0.008	-0.092	1.362	0.380536	0.99017	0.347982	0.316376	0.948227	0.035326	0.027821	0.040019	0.030006	0.045856	Low-enantiopurity
6.37	1	0	-1.218	0	0	0	31	0	3.808	0.102	0	1.313	-0.025	0.012	-0.216	1.202	0.380536	0.99017	0.347982	0.316376	0.050442	0.883327	0.028106	0.056242	0.048507	0.04044	Low-enantiopurity
6.37	1	0	-1.218	0	0	2	28	0	4.225	0.144	0	1.527	0.106	-0.484	-0.106	0.679	0.380536	0.99017	0.347982	0.316376	0.019416	0.732353	0.028316	0.037201	0.581895	0.065676	Low-enantiopurity
6.37	1	0	-1.218	0	0	2	28	0	4.338	0.145	0	1.527	0.041	-0.166	-0.109	0.679	0.380536	0.99017	0.347982	0.316376	0.045154	0.032242	0.035297	0.023465	0.930086	0.037737	High-enantiopurity
6.37	1	0	-1.218	0	0	0	27	0	3.951	0.108	124.477	1.5	-0.225	-0.112	0.133	1.047	0.380536	0.99017	0.347982	0.316376	0.024416	0.916633	0.036469	0.022906	0.063897	0.024734	Low-enantiopurity
6.37	1	0	-1.218	0	0	0	40	5	4.311	0.133	208.848	1.291	0.013	-0.048	0.123	2.673	0.380536	0.99017	0.347982	0.316376	0.017104	0.944656	0.042572	0.029179	0.035843	0.03161	Low-enantiopurity
6.37	1	0	-1.218	0	0	1	31	0	4.385	0.102	0	1.412	-0.197	-0.038	-0.173	0.421	0.380536	0.99017	0.347982	0.316376	0.340199	0.037784	0.043875	0.839406	0.035643	0.040869	Low-enantiopurity
6.37	1	0	-1.218	0	0	2	26	0	4.308	0.104	0	1.46	-0.067	-0.035	-0.151	0.699	0.380536	0.99017	0.347982	0.316376	0.042192	0.845999	0.044088	0.069059	0.279252	0.097445	Low-enantiopurity
6.37	1	0	-1.218	0	0	1	38	0	3.157	0.164	0	1.34	0.006	0	-0.133	1.423	0.380536	0.99017	0.347982	0.316376	0.99984	0.1251	0.044402	0.047015	0.872266	0.052552	Low-enantiopurity
6.37	1	0	-1.218	0	0	0	35	0	3.79	0.096	0	1.401	-0.169	-0.077	-0.1	1.13	0.380536	0.99017	0.347982	0.316376	0.054354	0.059379	0.04469	0.83539	0.191168	0.028994	Low-enantiopurity
6.37	1	0	-1.218	0	0	0	33	0	3.348	0.111	0	1.297	-0.016	0.009	-0.176	1.173	0.380536	0.99017	0.347982	0.316376	0.040864	0.211775	0.044856	0.355639	0.662644	0.211592	High-enantiopurity
6.37	1	0	-1.218	0	0	0	31	0	4.269	0.104	132.374	1.466	-0.224	-0.147	0.13	1.047	0.380536	0.99017	0.347982	0.316376	0.861925	0.046393	0.045486	0.960357	0.901659	0.042915	Low-enantiopurity
6.37	1	0	-1.218	0	0	0	40	5	3.955	0.131	215.033	1.328	0.009	0.012	0.041	2.636	0.380536	0.99017	0.347982	0.316376	0.061904	0.865455	0.046268	0.074159	0.998463	0.637186	Low-enantiopurity
6.37	1	0	-1.218	0	0	1	40	0	2.385	0.164	0	1.339	0.003	0.008	-0.127	1.422	0.380536	0.99017	0.347982	0.316376	0.049511	0.901604	0.048886	0.051201	0.284546	0.99929	Low-enantiopurity
6.37	1	0	-1.218	0	0	0	148	0	5.673	0.111	355.525	1.242	0.224	-0.111	0.076	1.232	0.380536	0.99017	0.347982	0.316376	0.202023	0.198405	0.049261	0.093254	0.020636	0.550882	Low-enantiopurity
6.37	1	0	-1.218	0	0	1	30	0	3.803	0.148	0	1.296	-0.017	-0.014	-0.156	2.367	0.380536	0.99017	0.347982	0.316376	0.65058	0.045593	0.051634	0.594949	0.02588	0.039558	Low-enantiopurity
6.37	1	0	-1.218	0	0	0	94	0	6.563	0.123	227.82	1.353	0.12	-0.081	0.067	1.214	0.380536	0.99017	0.347982	0.316376	0.053219	0.940382	0.05643	0.057318	0.999611	0.360615	Low-enantiopurity
6.37	1	0	-1.218	0	0	0	94	0	6.563	0.123	227.82	1.353	0.12	-0.081	0.067	1.214	0.380536	0.99017	0.347982	0.316376	0.136407	0.999843	0.057761	0.056837	0.892772	0.055334	Low-enantiopurity
6.37	1	0	-1.218	0	0	0	86	0	6.278	0.111	195.204	1.448	-0.064	-0.072	-0.083	1.218	0.380536	0.99017	0.347982	0.316376	0.063795	0.997566	0.061469	0.068661	0.211821	0.914167	High-enantiopurity
6.37	1	0	-1.218	0	0	0	35	0	3.572	0.113	0	1.283	-0.036	0.012	-0.186	1.147	0.380536	0.99017	0.347982	0.316376	0.076147	0.886171	0.062328	0.989887	0.137011	0.060945	Low-enantiopurity
6.37	1	0	-1.218	0	0	0	31	0	4.568	0.097	0	1.31	-0.015	0.024	-0.212	1.17	0.380536	0.99017	0.347982	0.316376	0.107358	0.063765	0.06438	0.599516	0.367041	0.069507	Low-enantiopurity
6.37	1	0	-1.218	0	0	0	33	0	4.233	0.1	0	1.298	-0.016	0.016	-0.224	1.164	0.380536	0.99017	0.347982	0.316376	0.107358	0.063765	0.06438	0.599516	0.367041	0.069507	Low-enantiopurity
6.37	1	0	-1.218	0	0	0	116	0	6.925	0.11	256.399	1.242	0.192	0.019	0.1	1.185	0.380536	0.99017	0.347982	0.316376	0.636295	0.996285	0.064425	0.046873	0.991142	0.04886	Low-enantiopurity
6.37	1	0	-1.218	0	0	1	26	0	5.092	0.139	0	1.614	-0.013	-0.023	-0.051	0.565	0.380536	0.99017	0.347982	0.316376	0.594514	0.204866	0.078713	0.091645	0.059992	0.066666	Low-enantiopurity
6.37	1	0	-1.218	0	0	1	35	0	2.377	0.154	0	1.378	0.005	0.004	-0.107	1.399	0.380536	0.99017	0.347982	0.316376	0.283565	0.110766	0.080245	0.142637	0.377471	0.067891	Low-enantiopurity
6.37	1	0	-1.218	0	0	0	66	0	3.205	0.122	0	1.269	-0.223	0.048	-0.004	1.124	0.380536	0.99017	0.347982	0.316376	0.943388	0.029681	0.082096	0.031467	0.042352	0.027436	Low-enantiopurity
6.37	1	0	-1.218	0	0	0	40	5	3.955	0.131	215.033	1.328	0.009	0.012	0.041	2.636	0.380536	0.99017	0.347982	0.316376	0.05283	0.999806	0.082395	0.681978	0.070738	0.057381	Low-enantiopurity
6.64	0.667	0	-1.575	0	0	1	40	0	2.385	0.164	0	1.339	0.003	0.008	-0.127	1.422	0.4697	0.947692	0.983725	0.458302	0.058875	0.058234	0.99982	0.124852	0.682986	0.055203	Low-enantiopurity
6.64	0.667	0	-1.575	0	0	0	26	5	4.074	0.115	232.239	1.656	0.036	0.189	0.172	0.558	0.4697	0.947692	0.983725	0.458302	0.056921	0.082313	0.999709	0.119968	0.081532	0.696675	Low-enantiopurity
6.64	0.667	0	-1.575	0	0	0	40	5	3.922	0.118	221.027	1.499	-0.008	-0.027	0.166	1.279	0.4697	0.947692	0.983725	0.458302	0.084242	0.103889	0.988127	0.159608	0.999569	0.085243	Low-enantiopurity
6.64	0.667	0	-1.575	0	0	1	64	0	4.572	0.107	0	1.286	-0.2	-0.06	-0.022	1.152	0.4697	0.947692	0.983725	0.458302	0.004451	0.275438	0.976232	0.002521	0.005108	0.002607	Low-enantiopurity
6.64	0.667	0	-1.575	0	0	2	37	0	3.164	0.096	0	1.444	0.205	-0.252	-0.008	0.909	0.4697	0.947692	0.983725	0.458302	0.030866	0.022799	0.935296	0.034843	0.03558	0.099611	High-enantiopurity
6.64	0.667	0	-1.575	0	0	0	40	0	6.562	0.117	0	1.252	0.141	-0.158	-0.261	0.909	0.4697	0.947692	0.983725	0.458302	0.005723	0.453371	0.932965	0.003785	0.001528	0.003344	Low-enantiopurity
6.64	0.667	0	-1.575	0	0	0	44	5	3.877	0.141	226.335	1.314	-0.012	0.012	0.024	2.674	0.4697	0.947692	0.983725	0.458302	0.013653	0.5229	0.91079	0.026025	0.014132	0.014379	Low-enantiopurity
6.64	0.667	0	-1.575	0	0	0	42	0	2.42	0.128	0	1.231	0.107	0.003	-0.023	0.893	0.4697	0.947692	0.983725	0.458302	0.020799	0.077251	0.873901	0.047114	0.180866	0.056745	Low-enantiopurity
6.64	0.667	0	-1.575	0	0	1	30	1	3.431	0.114	0	1.504	0.058	-0.197	0.205	1.051	0.4697	0.947692	0.983725	0.458302	0.033263	0.037476	0.668905	0.588202	0.073002	0.036103	Low-enantiopurity
6.37	1	0	-1.218	0	0	0	29	0	3.939	0.094	0	1.329	-0.031	0.012	-0.198	1.199	0.380536	0.99017	0.347982	0.316376	0.045916	0.329829	0.847879	0.028201	0.029091	0.035822	Low-enantiopurity
6.64	0.667	0	-1.575	0	0	1	34	1	3.371	0.111	0	1.477	-0.067	-0.196	0.281	1.052	0.4697	0.947692	0.983725	0.458302	0.901262	0.026732	0.164958	0.027746	0.999858	0.027434	Low-enantiopurity
6.64	0.667	0	-1.575	0	0	2	33	0	3.073	0.101	0	1.477	0.185	-0.183	-0.001	0.91	0.4697	0.947692	0.983725	0.458302	0.642521	0.001531	0.098295	0.002356	0.00238	0.908574	Low-enantiopurity
6.64	0.667	0	-1.575	0	0	0	40	5	3.955	0.131	215.033	1.328	0.009	0.012	0.041	2.636	0.4697	0.947692	0.983725	0.458302	0.05283	0.999806	0.082395	0.681978	0.070738	0.057381	Low-enantiopurity
6.64	0.667	0	-1.575	0	0	2	33	0	3.473	0.102	0	1.465	0.162	-0.209	-0.004	0.885	0.4697	0.947692	0.983725	0.458302	0.010238	0.041484	0.075216	0.069996	0.864168	0.021295	Low-enantiopurity
6.64	0.667	0	-1.575	0	0	0	35	0	3.572	0.113	0	1.283	-0.036	0.012	-0.186	1.147	0.4697	0.947692	0.983725	0.458302	0.067119	0.087153	0.071041	0.862218	0.046267	0.051031	Low-enantiopurity
6.64	0.667	0	-1.575	0	0	2	35	0	3.102	0.099	0	1.46	0.202	-0.237	-0.004	0.909	0.4697	0.947692	0.983725	0.458302	0.99953	0.071899	0.069352	0.062297	0.061929	0.731565	Low-enantiopurity
6.37	1	0	-1.218	0	0	0	124	0	5.371	0.121	322.172	1.338	0.174	-0.181	0.063	1.222	0.380536	0.99017	0.347982	0.316376	0.04047	0.9999	0.892761	0.047898	0.153743	0.042541	High-enantiopurity
6.64	0.667	0	-1.575	0	0	2	35	0	3.102	0.099	0	1.46	0.202	-0.237	-0.004	0.909	0.4697	0.947692	0.983725	0.458302	0.053462	0.110359	0.0651	0.056769	0.074222	0.907097	High-enantiopurity
6.64	0.667	0	-1.575	0	0	0	36	0	2.892	0.111	0	1.249	-0.016	0.02	-0.232	0.909	0.4697	0.947692	0.983725	0.458302	0.047835	0.834125	0.057256	0.033012	0.082167	0.100134	High-enantiopurity
6.64	0.667	0	-1.575	0	0	0	32	0	4.642	0.124	0	1.167	-0.017	0.004	-0.027	1.265	0.4697	0.947692	0.983725	0.458302	0.028705	0.185303	0.03096	0.054096	0.036718	0.907829	Low-enantiopurity
6.17	1	0	-1.016	-1.788	0	0	26	5	4.074	0.115	232.239	1.656	0.036	0.189	0.172	0.558	0.574547	0.562543	0.957719	0.527541	0.056921	0.082313	0.999709	0.119968	0.081532	0.696675	High-enantiopurity
6.17	1	0	-1.016	-1.788	0	0	40	5	3.922	0.118	221.027	1.499	-0.008	-0.027	0.166	1.279	0.574547	0.562543	0.957719	0.527541	0.084242	0.103889	0.988127	0.159608	0.999569	0.085243	Low-enantiopurity
6.17	1	0	-1.016	-1.788	0	0	35	0	3.572	0.113	0	1.283	-0.036	0.012	-0.186	1.147	0.574547	0.562543	0.957719	0.527541	0.004451	0.275438	0.976232	0.002521	0.005108	0.002607	Low-enantiopurity
6.17	1	0	-1.016	-1.788	0	0	32	0	4.642	0.124	0	1.167	-0.017	0.004	-0.027	1.265	0.574547	0.562543	0.957719	0.527541	0.030866	0.022799	0.935296	0.034843	0.03558	0.099611	High-enantiopurity
6.17	1	0	-1.016	-1.788	0	2	37	0	4.108	0.105	0	1.389	-0.04	0.45	0.018	0.965	0.574547	0.562543	0.957719	0.527541	0.013653	0.5229	0.91079	0.026025	0.014132	0.014379	Low-enantiopurity
6.17	1	0	-1.016	-1.788	0	0	36	0	4.509	0.126	0	1.161	-0.015	0.004	-0.024	1.274	0.574547	0.562543	0.957719	0.527541	0.036011	0.023446	0.866481	0.050798	0.034945	0.058391	High-enantiopurity
6.17	1	0	-1.016	-1.788	0	0	32	0	4.642	0.124	0	1.167	-0.017	0.004	-0.027	1.265	0.574547	0.562543	0.957719	0.527541	0.036011	0.023446	0.866481	0.050798	0.034945	0.058391	High-enantiopurity
6.17	1	0	-1.016	-1.788	0	1	30	0	2.737	0.146	0	1.404	-0.006	0.016	-0.214	1.368	0.574547	0.562543	0.957719	0.527541	0.016109	0.019026	0.744235	0.014962	0.016421	0.77451	High-enantiopurity
6.17	1	0	-1.016	-1.788	0	2	35	0	3.102	0.099	0	1.46	0.202	-0.237	-0.004	0.909	0.574547	0.562543	0.957719	0.527541	0.033263	0.037476	0.668905	0.588202	0.073002	0.036103	High-enantiopurity
6.17	1	0	-1.016	-1.788	0	2	40	0	7.68	0.12	0	1.391	0.101	-0.101	0.019	0.589	0.574547	0.562543	0.957719	0.527541	0.642521	0.001531	0.098295	0.002356	0.00238	0.908574	Low-enantiopurity
6.17	1	0	-1.016	-1.788	0	0	40	5	3.955	0.131	215.033	1.328	0.009	0.012	0.041	2.636	0.574547	0.562543	0.957719	0.527541	0.05283	0.999806	0.082395	0.681978	0.070738	0.057381	Low-enantiopurity
6.17	1	0	-1.016	-1.788	0	0	44	5	3.877	0.141	226.335	1.314	-0.012	0.012	0.024	2.674	0.574547	0.562543	0.957719	0.527541	0.99984	0.1251	0.044402	0.047015	0.872266	0.052552	High-enantiopurity
6.17	1	0	-1.016	-1.788	0	2	33	0	3.82	0.111	0	1.416	-0.038	0.461	0.024	0.963	0.574547	0.562543	0.957719	0.527541	0.039524	0.752502	0.041241	0.985915	0.05305	0.995489	Low-enantiopurity
6.17	1	0	-1.016	-1.788	0	0	40	0	4.388	0.13	0	1.155	-0.013	0.004	-0.018	1.283	0.574547	0.562543	0.957719	0.527541	0.028705	0.185303	0.03096	0.054096	0.036718	0.907829	Low-enantiopurity
6.17	1	0	-1.016	-1.788	0	0	127	0	5.576	0.112	0	1.262	0.334	-0.106	0.115	1.163	0.574547	0.562543	0.957719	0.527541	0.042658	0.759784	0.030697	0.054781	0.039967	0.149874	Low-enantiopurity
6.17	1	0	-1.016	-1.788	0	0	95	0	4.99	0.113	0	1.462	0.096	-0.234	-0.066	1.201	0.574547	0.562543	0.957719	0.527541	0.948227	0.035326	0.027821	0.040019	0.030006	0.045856	Low-enantiopurity
6.17	1	0	-1.016	-1.788	0	0	40	5	4.311	0.133	208.848	1.291	0.013	-0.048	0.123	2.673	0.574547	0.562543	0.957719	0.527541	0.65796	0.861266	0.025625	0.026521	0.026475	0.023067	Low-enantiopurity
6.17	1	0	-1.016	-1.788	0	0	32	0	3.684	0.12	143.574	1.373	-0.186	-0.044	-0.306	0.924	0.574547	0.562543	0.957719	0.527541	0.022075	0.027742	0.020387	0.805872	0.818591	0.020154	High-enantiopurity
6.1	1	0	0	0	0	6	37	1	3.926	0.115	0	1.639	0.126	-0.008	0.128	0.753	0.683509	0.36905	0.407719	0.991572	0.077487	0.874701	0.999598	0.086899	0.127297	0.07053	Low-enantiopurity
6.1	1	0	0	0	0	6	45	1	5.576	0.12	0	1.557	0.05	0.015	0.127	0.712	0.683509	0.36905	0.407719	0.991572	0.012295	0.022119	0.993505	0.024068	0.67925	0.032684	Low-enantiopurity
6.1	1	0	0	0	0	6	33	1	3.686	0.12	0	1.668	0.12	-0.01	0.158	0.758	0.683509	0.36905	0.407719	0.991572	0.066679	0.124443	0.989589	0.908529	0.049645	0.049847	Low-enantiopurity
6.1	1	0	0	0	0	8	41	1	5.007	0.118	0	1.672	0.257	-0.057	0.093	0.834	0.683509	0.36905	0.407719	0.991572	0.043747	0.689584	0.988315	0.992394	0.032737	0.041483	Low-enantiopurity
6.1	1	0	0	0	0	1	24	0	3.252	0.113	0	1.357	-0.031	-0.071	-0.009	0.928	0.683509	0.36905	0.407719	0.991572	0.084045	0.104197	0.988119	0.169185	0.999652	0.085128	Low-enantiopurity
6.1	1	0	0	0	0	6	41	1	4.189	0.124	0	1.604	0.14	-0.005	0.116	0.75	0.683509	0.36905	0.407719	0.991572	0.004135	0.004912	0.980149	0.009274	0.008401	0.242515	Low-enantiopurity
6.1	1	0	0	0	0	0	95	0	4.99	0.113	0	1.462	0.096	-0.234	-0.066	1.201	0.683509	0.36905	0.407719	0.991572	0.007236	0.006518	0.958295	0.004522	0.003089	0.44547	Low-enantiopurity
6.1	1	0	0	0	0	2	46	0	3.206	0.119	0	1.402	-0.164	-0.014	-0.253	0.909	0.683509	0.36905	0.407719	0.991572	0.020156	0.038251	0.936471	0.01672	0.009037	0.020236	Low-enantiopurity
6.1	1	0	0	0	0	0	26	0	4.849	0.1	148.829	1.707	-0.144	-0.096	0.082	0.792	0.683509	0.36905	0.407719	0.991572	0.026009	0.128481	0.923504	0.047151	0.03416	0.036682	Low-enantiopurity
6.1	1	0	0	0	0	0	127	0	5.576	0.112	0	1.262	0.334	-0.106	0.115	1.163	0.683509	0.36905	0.407719	0.991572	0.008169	0.045562	0.678061	0.025692	0.024729	0.785796	High-enantiopurity
6.1	1	0	0	0	0	2	50	0	2.054	0.166	0	1.416	-0.054	-0.016	-0.287	1.2	0.683509	0.36905	0.407719	0.991572	0.835763	0.480321	0.354727	0.753635	0.884275	0.365741	High-enantiopurity
6.1	1	0	0	0	0	1	24	0	3.897	0.115	0	1.333	-0.063	-0.023	-0.006	0.913	0.683509	0.36905	0.407719	0.991572	0.164269	0.095263	0.332911	0.115622	0.108905	0.184489	Low-enantiopurity
6.1	1	0	0	0	0	1	31	0	4.385	0.102	0	1.412	-0.197	-0.038	-0.173	0.421	0.683509	0.36905	0.407719	0.991572	0.098911	0.094486	0.265204	0.145675	0.731035	0.077308	Low-enantiopurity
6.1	1	0	0	0	0	0	29	0	4.163	0.108	130.46	1.482	-0.222	-0.124	0.132	1.047	0.683509	0.36905	0.407719	0.991572	0.003614	0.004042	0.225676	0.004262	0.981195	0.007176	Low-enantiopurity
6.1	1	0	0	0	0	2	52	0	3.356	0.117	0	1.364	-0.205	0.001	-0.247	0.913	0.683509	0.36905	0.407719	0.991572	0.217199	0.119323	0.189278	0.287551	0.115592	0.106774	Low-enantiopurity
6.1	1	0	0	0	0	2	46	0	2.11	0.175	0	1.436	-0.052	-0.018	-0.292	1.19	0.683509	0.36905	0.407719	0.991572	0.002837	0.001511	0.113968	0.76507	0.998585	0.002114	Low-enantiopurity
6.1	1	0	0	0	0	0	20	0	2.799	0.106	0	1.236	-0.145	0.125	0.168	1.007	0.683509	0.36905	0.407719	0.991572	0.046003	0.57931	0.107571	0.035979	0.134204	0.01954	Low-enantiopurity
6.1	1	0	0	0	0	0	29	0	3.428	0.11	112.917	1.497	-0.227	-0.054	0.13	1.079	0.683509	0.36905	0.407719	0.991572	0.895552	0.080016	0.101482	0.066651	0.021245	0.017661	Low-enantiopurity
6.1	1	0	0	0	0	1	24	1	3.782	0.123	0	1.327	-0.062	-0.02	-0.005	0.891	0.683509	0.36905	0.407719	0.991572	0.002378	0.00182	0.088549	0.692702	0.997716	0.00245	Low-enantiopurity
6.1	1	0	0	0	0	2	41	0	2.341	0.151	0	1.438	-0.028	-0.035	-0.284	1.178	0.683509	0.36905	0.407719	0.991572	0.108949	0.066945	0.083659	0.885094	0.029345	0.052958	High-enantiopurity
6.1	1	0	0	0	0	0	31	0	3.556	0.105	118.315	1.478	-0.238	-0.046	0.131	1.078	0.683509	0.36905	0.407719	0.991572	0.745795	0.069527	0.083319	0.088593	0.073122	0.062438	Low-enantiopurity
6.1	1	0	0	0	0	0	32	12	2.977	0.157	733.292	1.243	-0.058	0.028	0.011	3.153	0.683509	0.36905	0.407719	0.991572	0.283565	0.110766	0.080245	0.142637	0.377471	0.067891	Low-enantiopurity
6.1	1	0	0	0	0	1	27	0	3.342	0.107	0	1.417	-0.024	-0.087	0.143	1.098	0.683509	0.36905	0.407719	0.991572	0.770205	0.07737	0.07149	0.044034	0.047412	0.058974	Low-enantiopurity
6.1	1	0	0	0	0	1	54	0	3.558	0.114	0	1.203	-0.052	0.008	-0.122	0.914	0.683509	0.36905	0.407719	0.991572	0.770205	0.07737	0.07149	0.044034	0.047412	0.058974	Low-enantiopurity
6.37	1	0	-1.218	0	0	0	27	0	4.233	0.1	0	1.34	-0.016	0.016	-0.224	1.164	0.380536	0.99017	0.347982	0.316376	0.04048	0.031142	0.934467	0.030928	0.036926	0.036076	Low-enantiopurity
6.37	1	0	-1.218	0	0	2	35	0	3.102	0.099	0	1.46	0.202	-0.237	-0.004	0.909	0.380536	0.99017	0.347982	0.316376	0.030866	0.022799	0.935296	0.034843	0.03558	0.099611	High-enantiopurity
6.1	1	0	0	0	0	1	22	0	3.883	0.115	0	1.345	-0.067	-0.029	-0.008	0.91	0.683509	0.36905	0.407719	0.991572	0.030425	0.030764	0.06622	0.052722	0.020956	0.897366	Low-enantiopurity
6.1	1	0	0	0	0	0	32	0	3.684	0.12	143.574	1.373	-0.186	-0.044	-0.306	0.924	0.683509	0.36905	0.407719	0.991572	0.999793	0.87024	0.065249	0.080829	0.061067	0.114574	High-enantiopurity
6.1	1	0	0	0	0	0	31	0	4.269	0.104	132.374	1.466	-0.224	-0.147	0.13	1.047	0.683509	0.36905	0.407719	0.991572	0.033899	0.039612	0.060681	0.769786	0.990637	0.99201	Low-enantiopurity
6.1	1	0	0	0	0	0	32	0	3.684	0.12	143.574	1.373	-0.186	-0.044	-0.306	0.924	0.683509	0.36905	0.407719	0.991572	0.049511	0.901604	0.048886	0.051201	0.284546	0.99929	Low-enantiopurity
6.1	1	0	0	0	0	1	54	0	3.6	0.11	0	1.203	-0.053	0.007	-0.12	0.914	0.683509	0.36905	0.407719	0.991572	0.049717	0.046962	0.047313	0.045614	0.842014	0.052063	Low-enantiopurity
6.1	1	0	0	0	0	1	27	0	3.342	0.107	0	1.417	-0.024	-0.087	0.143	1.098	0.683509	0.36905	0.407719	0.991572	0.049717	0.046962	0.047313	0.045614	0.842014	0.052063	Low-enantiopurity
6.1	1	0	0	0	0	0	50	0	2.875	0.113	0	1.25	-0.14	0.067	0.002	1.239	0.683509	0.36905	0.407719	0.991572	0.861925	0.046393	0.045486	0.960357	0.901659	0.042915	Low-enantiopurity
6.1	1	0	0	0	0	0	115	0	6.888	0.112	252.084	1.267	0.192	0.044	0.095	1.181	0.683509	0.36905	0.407719	0.991572	0.99984	0.1251	0.044402	0.047015	0.872266	0.052552	Low-enantiopurity
6.1	1	0	0	0	0	4	41	1	3.345	0.125	0	1.508	-0.006	0.049	0.054	0.797	0.683509	0.36905	0.407719	0.991572	0.042192	0.845999	0.044088	0.069059	0.279252	0.097445	Low-enantiopurity
6.1	1	0	0	0	0	1	30	0	2.737	0.146	0	1.404	-0.006	0.016	-0.214	1.368	0.683509	0.36905	0.407719	0.991572	0.814469	0.086644	0.044068	0.038929	0.04779	0.997344	High-enantiopurity
6.1	1	0	0	0	0	0	37	0	3.733	0.122	0	1.393	-0.005	-0.125	-0.088	1.053	0.683509	0.36905	0.407719	0.991572	0.340199	0.037784	0.043875	0.839406	0.035643	0.040869	Low-enantiopurity
6.1	1	0	0	0	0	4	41	1	4.584	0.122	0	1.483	-0.043	0.075	0.056	0.6	0.683509	0.36905	0.407719	0.991572	0.922944	0.050231	0.042053	0.955228	0.048896	0.953262	Low-enantiopurity
6.1	1	0	0	0	0	1	32	0	4.017	0.099	0	1.4	-0.014	0.008	-0.148	1.135	0.683509	0.36905	0.407719	0.991572	0.039524	0.752502	0.041241	0.985915	0.05305	0.995489	Low-enantiopurity
6.1	1	0	0	0	0	4	53	1	5.163	0.121	0	1.615	0.069	-0.01	0.124	1.011	0.683509	0.36905	0.407719	0.991572	0.936044	0.882688	0.040843	0.046043	0.0475	0.974898	High-enantiopurity
6.1	1	0	0	0	0	1	27	0	3.342	0.107	0	1.417	-0.024	-0.087	0.143	1.098	0.683509	0.36905	0.407719	0.991572	0.892661	0.02491	0.040043	0.026552	0.489422	0.024643	Low-enantiopurity
6.1	1	0	0	0	0	1	22	0	3.883	0.115	0	1.345	-0.067	-0.029	-0.008	0.91	0.683509	0.36905	0.407719	0.991572	0.039071	0.030023	0.036877	0.927281	0.02841	0.043951	Low-enantiopurity
6.1	1	0	0	0	0	0	27	0	3.951	0.108	124.477	1.5	-0.225	-0.112	0.133	1.047	0.683509	0.36905	0.407719	0.991572	0.024416	0.916633	0.036469	0.022906	0.063897	0.024734	Low-enantiopurity
6.1	1	0	0	0	0	0	46	4	2.967	0.163	233.445	1.207	-0.059	0.029	-0.004	3.17	0.683509	0.36905	0.407719	0.991572	0.753861	0.05821	0.035086	0.044076	0.730161	0.039393	Low-enantiopurity
6.1	1	0	0	0	0	0	34	4	2.967	0.163	233.445	1.237	-0.059	0.029	-0.004	3.17	0.683509	0.36905	0.407719	0.991572	0.50236	0.035217	0.034073	0.49483	0.083016	0.130812	Low-enantiopurity
6.1	1	0	0	0	0	1	29	0	2.863	0.115	0	1.386	-0.067	-0.012	0.128	1.078	0.683509	0.36905	0.407719	0.991572	0.034708	0.500426	0.033355	0.821016	0.028858	0.028302	High-enantiopurity
6.1	1	0	0	0	0	2	26	0	2.128	0.109	0	1.296	0.013	0.267	0.306	1.357	0.683509	0.36905	0.407719	0.991572	0.028705	0.185303	0.03096	0.054096	0.036718	0.907829	High-enantiopurity
6.1	1	0	0	0	0	1	26	0	4.376	0.121	0	1.41	0.016	-0.008	-0.092	1.362	0.683509	0.36905	0.407719	0.991572	0.042658	0.759784	0.030697	0.054781	0.039967	0.149874	Low-enantiopurity
6.1	1	0	0	0	0	0	109	0	6.855	0.129	200.676	1.381	-0.001	-0.044	-0.063	1.168	0.683509	0.36905	0.407719	0.991572	0.908382	0.020747	0.026231	0.023282	0.02338	0.024546	High-enantiopurity
6.1	1	0	0	0	0	0	32	0	4.642	0.124	0	1.167	-0.017	0.004	-0.027	1.265	0.683509	0.36905	0.407719	0.991572	0.022626	0.051099	0.026093	0.903545	0.030201	0.112079	Low-enantiopurity
6.1	1	0	0	0	0	1	30	1	3.706	0.117	95.584	1.308	-0.029	-0.019	-0.003	0.891	0.683509	0.36905	0.407719	0.991572	0.021311	0.928874	0.025926	0.024982	0.025392	0.020216	High-enantiopurity
6.1	1	0	0	0	0	2	50	0	2.054	0.166	0	1.416	-0.054	-0.016	-0.287	1.2	0.683509	0.36905	0.407719	0.991572	0.017015	0.792745	0.025902	0.746635	0.014738	0.038001	High-enantiopurity
6.1	1	0	0	0	0	1	30	0	2.737	0.146	0	1.404	-0.006	0.016	-0.214	1.368	0.683509	0.36905	0.407719	0.991572	0.039871	0.818783	0.024956	0.041077	0.107168	0.036022	High-enantiopurity
6.37	1	0	-1.218	0	0	1	72	0	3.887	0.105	0	1.246	-0.181	-0.046	-0.023	1.173	0.380536	0.99017	0.347982	0.316376	0.004451	0.275438	0.976232	0.002521	0.005108	0.002607	Low-enantiopurity
6.1	1	0	0	0	0	1	26	0	3.441	0.108	0	1.342	-0.031	-0.061	-0.008	0.932	0.683509	0.36905	0.407719	0.991572	0.010543	0.020646	0.01406	0.010121	0.804938	0.67355	Low-enantiopurity
6.37	1	0	-1.218	0	0	1	29	0	2.863	0.115	0	1.386	-0.067	-0.012	0.128	1.078	0.380536	0.99017	0.347982	0.316376	0.628443	0.825326	0.291672	0.847179	0.776011	0.889201	High-enantiopurity
6.1	1	0	0	0	0	0	43	0	3.08	0.133	0	1.325	-0.092	0.031	0.091	1.091	0.683509	0.36905	0.407719	0.991572	0.877602	0.047057	0.013419	0.03445	0.019264	0.073446	Low-enantiopurity
6.1	1	0	0	0	0	0	103	0	5.288	0.125	0	1.374	0.231	-0.188	0.071	1.191	0.683509	0.36905	0.407719	0.991572	0.021813	0.767071	0.021505	0.74449	0.022696	0.010679	Low-enantiopurity
6.37	1	0	-1.218	0	0	0	35	0	3.586	0.109	0	1.284	-0.019	0.011	-0.185	1.206	0.380536	0.99017	0.347982	0.316376	0.055661	0.771861	0.082662	0.056043	0.052406	0.307657	Low-enantiopurity
6.37	1	0	-1.218	0	0	0	47	0	2.592	0.131	0	1.317	-0.086	0.051	0.089	1.11	0.380536	0.99017	0.347982	0.316376	0.745795	0.069527	0.083319	0.088593	0.073122	0.062438	Low-enantiopurity
6.37	1	0	-1.218	0	0	0	33	0	3.348	0.111	0	1.297	-0.016	0.009	-0.176	1.173	0.380536	0.99017	0.347982	0.316376	0.013749	0.030903	0.089755	0.112897	0.867344	0.074311	Low-enantiopurity
6.37	1	0	-1.218	0	0	4	29	0	2.773	0.121	0	1.576	0.216	-0.122	0.011	0.797	0.380536	0.99017	0.347982	0.316376	0.642521	0.001531	0.098295	0.002356	0.00238	0.908574	Low-enantiopurity
6.37	1	0	-1.218	0	0	0	50	0	2.875	0.113	0	1.25	-0.14	0.067	0.002	1.239	0.380536	0.99017	0.347982	0.316376	0.003614	0.004042	0.225676	0.004262	0.981195	0.007176	Low-enantiopurity
6.37	1	0	-1.218	0	0	0	95	0	4.99	0.113	0	1.462	0.096	-0.234	-0.066	1.201	0.380536	0.99017	0.347982	0.316376	0.098911	0.094486	0.265204	0.145675	0.731035	0.077308	Low-enantiopurity
6.37	1	0	-1.218	0	0	0	32	0	4.642	0.124	0	1.167	-0.017	0.004	-0.027	1.265	0.380536	0.99017	0.347982	0.316376	0.835763	0.480321	0.354727	0.753635	0.884275	0.365741	Low-enantiopurity
6.37	1	0	-1.218	0	0	2	37	0	4.108	0.105	0	1.389	-0.04	0.45	0.018	0.965	0.380536	0.99017	0.347982	0.316376	0.803207	0.278904	0.429912	0.923333	0.667715	0.298926	Low-enantiopurity
6.37	1	0	-1.218	0	0	0	27	0	4.233	0.1	0	1.34	-0.016	0.016	-0.224	1.164	0.380536	0.99017	0.347982	0.316376	0.084642	0.193647	0.60118	0.132942	0.084737	0.096463	Low-enantiopurity
6.37	1	0	-1.218	0	0	0	118	0	6.84	0.111	261.173	1.238	0.184	0.025	0.102	1.185	0.380536	0.99017	0.347982	0.316376	0.995691	0.99294	0.607237	0.06289	0.050596	0.058971	Low-enantiopurity
6.37	1	0	-1.218	0	0	0	16	0	2.374	0.13	0	1.236	0.071	0.1	-0.065	0.462	0.380536	0.99017	0.347982	0.316376	0.013653	0.5229	0.91079	0.026025	0.014132	0.014379	Low-enantiopurity
6.37	1	0	-1.218	0	0	0	31	0	3.556	0.105	118.315	1.478	-0.238	-0.046	0.131	1.078	0.380536	0.99017	0.347982	0.316376	0.026009	0.128481	0.923504	0.047151	0.03416	0.036682	Low-enantiopurity
6.37	1	0	-1.218	0	0	0	52	0	5.499	0.12	136.422	1.444	0.157	-0.011	0.101	1.209	0.380536	0.99017	0.347982	0.316376	0.009498	0.008469	0.986599	0.336992	0.005843	0.004675	Low-enantiopurity
6.37	1	0	-1.218	0	0	0	40	5	3.922	0.118	221.027	1.499	-0.008	-0.027	0.166	1.279	0.380536	0.99017	0.347982	0.316376	0.084242	0.103889	0.988127	0.159608	0.999569	0.085243	Low-enantiopurity
6.37	1	0	-1.218	0	0	0	26	5	4.074	0.115	232.239	1.656	0.036	0.189	0.172	0.558	0.380536	0.99017	0.347982	0.316376	0.056921	0.082313	0.999709	0.119968	0.081532	0.696675	Low-enantiopurity
6.37	1	0	-1.218	0	0	0	36	0	4.131	0.142	0	1.235	-0.013	-0.021	-0.093	2.529	0.380536	0.99017	0.347982	0.316376	0.058875	0.058234	0.99982	0.124852	0.682986	0.055203	Low-enantiopurity
6.37	1	0	-1.218	0	0	0	92	0	6.655	0.123	223.046	1.359	0.126	-0.102	0.063	1.216	0.380536	0.99017	0.347982	0.316376	0.075685	0.066952	0.999987	0.059653	0.884745	0.069031	High-enantiopurity
6.64	0.667	0	-1.575	0	0	1	26	1	3.58	0.116	0	1.537	0.082	-0.201	0.227	1.052	0.4697	0.947692	0.983725	0.458302	0.65796	0.861266	0.025625	0.026521	0.026475	0.023067	Low-enantiopurity
6.64	0.667	0	-1.575	0	0	0	36	0	4.131	0.142	0	1.235	-0.013	-0.021	-0.093	2.529	0.4697	0.947692	0.983725	0.458302	0.022075	0.027742	0.020387	0.805872	0.818591	0.020154	Low-enantiopurity
6.64	0.667	0	-1.575	0	0	0	34	5	4.017	0.119	196.822	1.313	0.011	-0.054	0.152	2.614	0.4697	0.947692	0.983725	0.458302	0.939415	0.413248	0.01535	0.001167	0.015865	0.000897	Low-enantiopurity
6.64	0.667	0	-1.575	0	0	0	38	5	3.9	0.131	208.124	1.298	-0.001	-0.045	0.124	2.654	0.4697	0.947692	0.983725	0.458302	0.010543	0.020646	0.01406	0.010121	0.804938	0.67355	Low-enantiopurity
6.64	0.667	0	-1.575	0	0	1	32	1	3.371	0.111	0	1.488	0.047	-0.196	0.195	1.05	0.4697	0.947692	0.983725	0.458302	0.099779	0.715311	0.00873	0.018211	0.987956	0.003151	Low-enantiopurity
6.64	0.667	0	-1.575	0	0	0	40	5	4.311	0.133	208.848	1.291	0.013	-0.048	0.123	2.673	0.4697	0.947692	0.983725	0.458302	0.008068	0.976315	0.007188	0.212901	0.025346	0.008483	Low-enantiopurity
6.64	0.667	0	-1.575	0	0	0	34	5	3.62	0.121	181.469	1.313	0.017	-0.05	0.141	2.614	0.4697	0.947692	0.983725	0.458302	0.909102	0.001701	0.001255	0.254838	0.001062	0.875822	High-enantiopurity
6.17	1	0	-1.016	-1.788	0	0	34	5	4.017	0.119	196.822	1.313	0.011	-0.054	0.152	2.614	0.574547	0.562543	0.957719	0.527541	0.939415	0.413248	0.01535	0.001167	0.015865	0.000897	Low-enantiopurity
6.17	1	0	-1.016	-1.788	0	2	25	0	3.211	0.117	0	1.48	-0.035	0.49	0.04	0.958	0.574547	0.562543	0.957719	0.527541	0.010543	0.020646	0.01406	0.010121	0.804938	0.67355	Low-enantiopurity
6.37	1	0	-1.218	0	0	0	46	0	2.472	0.126	0	1.207	0.12	-0.002	-0.021	0.884	0.380536	0.99017	0.347982	0.316376	0.016109	0.019026	0.744235	0.014962	0.016421	0.77451	Low-enantiopurity
6.37	1	0	-1.218	0	0	1	28	0	3.539	0.15	0	1.306	-0.02	0.004	-0.161	2.348	0.380536	0.99017	0.347982	0.316376	0.012691	0.048625	0.759072	0.012532	0.011516	0.749942	Low-enantiopurity
6.17	1	0	-1.016	-1.788	0	0	38	5	3.9	0.131	208.124	1.298	-0.001	-0.045	0.124	2.654	0.574547	0.562543	0.957719	0.527541	0	0.216259	0	0.959609	0.000024	0.129395	Low-enantiopurity
6.1	1	0	0	0	0	2	26	0	3.947	0.104	0	1.308	-0.24	-0.139	0.481	1.231	0.683509	0.36905	0.407719	0.991572	0.022075	0.027742	0.020387	0.805872	0.818591	0.020154	Low-enantiopurity
6.1	1	0	0	0	0	0	47	0	2.592	0.131	0	1.317	-0.086	0.051	0.089	1.11	0.683509	0.36905	0.407719	0.991572	0.366447	0.016822	0.012462	0.813772	0.02816	0.127713	Low-enantiopurity
6.1	1	0	0	0	0	1	29	0	2.863	0.115	0	1.386	-0.067	-0.012	0.128	1.078	0.683509	0.36905	0.407719	0.991572	0.05938	0.007543	0.009086	0.022611	0.921363	0.005932	Low-enantiopurity
6.1	1	0	0	0	0	1	24	0	3.252	0.113	0	1.357	-0.031	-0.071	-0.009	0.928	0.683509	0.36905	0.407719	0.991572	0.008068	0.976315	0.007188	0.212901	0.025346	0.008483	Low-enantiopurity
6.1	1	0	0	0	0	2	50	0	2.054	0.166	0	1.416	-0.054	-0.016	-0.287	1.2	0.683509	0.36905	0.407719	0.991572	0.00453	0.004333	0.005959	0.386661	0.004585	0.970549	Low-enantiopurity
6.1	1	0	0	0	0	6	33	1	3.686	0.12	0	1.668	0.12	-0.01	0.158	0.758	0.683509	0.36905	0.407719	0.991572	0.863074	0.005116	0.005504	0.00331	0.897292	0.218966	Low-enantiopurity
6.1	1	0	0	0	0	2	46	0	2.11	0.175	0	1.436	-0.052	-0.018	-0.292	1.19	0.683509	0.36905	0.407719	0.991572	0.198507	0.694963	0.003904	0.004125	0.00522	0.929742	Low-enantiopurity
6.1	1	0	0	0	0	1	20	0	2.836	0.116	0	1.391	-0.031	-0.103	-0.012	0.922	0.683509	0.36905	0.407719	0.991572	0.431438	0.002523	0.003213	0.012076	0.930637	0.012726	Low-enantiopurity
7.37	1	-0.796	0.069	-0.788	0	0	32	0	3.646	0.13	0	1.129	0.143	-0.022	-0.129	1.331	0.735729	0.963263	0.183061	0.359775	0.00298	0.003365	0.003325	0.401762	0.947547	0.00237	High-enantiopurity
7.68	0.875	1.421	1.155	1	0.163	2	51	0	5.626	0.126	0	1.35	0.202	-0.186	0.073	0.65	0.114544	0.666706	0.023786	0.044209	0.856817	0.095544	0.099733	0.999955	0.129809	0.096576	Low-enantiopurity
7.68	0.875	1.421	1.155	1	0.163	0	33	0	2.664	0.114	0	1.318	-0.189	0.093	-0.001	1.2	0.114544	0.666706	0.023786	0.044209	0.00298	0.003365	0.003325	0.401762	0.947547	0.00237	High-enantiopurity
6.1	1	0	0	0	0	2	41	0	2.341	0.151	0	1.438	-0.028	-0.035	-0.284	1.178	0.683509	0.36905	0.407719	0.991572	0.966637	0.854908	0.852988	0.295605	0.918643	0.414603	Low-enantiopurity
6.37	1	0	-1.218	0	0	0	66	0	3.205	0.122	0	1.269	-0.223	0.048	-0.004	1.124	0.380536	0.99017	0.347982	0.316376	0.042658	0.759784	0.030697	0.054781	0.039967	0.149874	Low-enantiopurity
6.37	1	0	-1.218	0	0	0	33	0	3.688	0.106	0	1.298	-0.021	0.011	-0.232	1.204	0.380536	0.99017	0.347982	0.316376	0.034644	0.026364	0.030783	0.027874	0.035023	0.89458	Low-enantiopurity
6.37	1	0	-1.218	0	0	0	26	0	4.849	0.1	148.829	1.707	-0.144	-0.096	0.082	0.792	0.380536	0.99017	0.347982	0.316376	0.033899	0.039612	0.060681	0.769786	0.990637	0.99201	Low-enantiopurity
6.37	1	0	-1.218	0	0	0	35	0	3.709	0.107	0	1.401	-0.103	-0.034	-0.402	1.13	0.380536	0.99017	0.347982	0.316376	0.033263	0.037476	0.668905	0.588202	0.073002	0.036103	High-enantiopurity
6.37	1	0	-1.218	0	0	1	27	0	3.342	0.107	0	1.417	-0.024	-0.087	0.143	1.098	0.380536	0.99017	0.347982	0.316376	0.744761	0.024285	0.031292	0.035494	0.761224	0.037884	Low-enantiopurity
6.37	1	0	-1.218	0	0	0	86	0	6.447	0.123	214.977	1.376	0.128	-0.085	0.069	1.222	0.380536	0.99017	0.347982	0.316376	0.921414	0.999443	0.032025	0.03746	0.287185	0.037843	Low-enantiopurity
7.37	1	-0.796	0.069	-0.788	0	0	28	0	2.232	0.173	0	1.327	-0.014	0.063	-0.174	2.418	0.735729	0.963263	0.183061	0.359775	0.058637	0.106212	0.113446	0.05951	0.039058	0.731104	Low-enantiopurity
7.08	0.8	-0.704	0.081	-0.65	0.099	1	17	0	2.324	0.101	0	1.406	-0.047	-0.582	0.003	0.519	0.691044	0.970705	0.973463	0.639898	0.86288	0.748805	0.477505	0.335314	0.861382	0.796047	Low-enantiopurity
6.37	1	0	-1.218	0	0	0	51	0	3.255	0.122	0	1.218	-0.162	0.032	-0.003	1.15	0.380536	0.99017	0.347982	0.316376	0.013591	0.956834	0.002277	0.002681	0.375419	0.006329	Low-enantiopurity
6.37	1	0	-1.218	0	0	2	30	0	4.325	0.143	0	1.511	0.042	-0.155	-0.105	0.683	0.380536	0.99017	0.347982	0.316376	0.104548	0.682919	0.007829	0.022061	0.01509	0.749686	Low-enantiopurity
6.37	1	0	-1.218	0	0	1	30	0	4.077	0.148	0	1.39	0.058	-0.337	-0.136	1.402	0.380536	0.99017	0.347982	0.316376	0.015433	0.07455	0.010449	0.012748	0.012701	0.930216	Low-enantiopurity
6.37	1	0	-1.218	0	0	0	62	0	3.058	0.122	0	1.209	-0.145	0.037	0.001	1.203	0.380536	0.99017	0.347982	0.316376	0.366447	0.016822	0.012462	0.813772	0.02816	0.127713	Low-enantiopurity
6.37	1	0	-1.218	0	0	2	30	0	3.84	0.146	0	1.485	0.041	-0.115	-0.099	0.686	0.380536	0.99017	0.347982	0.316376	0.861396	0.011097	0.01608	0.026359	0.028036	0.015987	Low-enantiopurity
6.37	1	0	-1.218	0	0	0	32	0	4.619	0.122	0	1.269	0.148	-0.012	-0.014	1.11	0.380536	0.99017	0.347982	0.316376	0.866249	0.011241	0.016237	0.026329	0.027927	0.016112	Low-enantiopurity
6.37	1	0	-1.218	0	0	0	52	0	5.499	0.12	136.422	1.444	0.157	-0.011	0.101	1.209	0.380536	0.99017	0.347982	0.316376	0.999956	0.17172	0.021617	0.022229	0.024277	0.903302	Low-enantiopurity
6.37	1	0	-1.218	0	0	0	92	0	6.655	0.123	223.046	1.359	0.126	-0.102	0.063	1.216	0.380536	0.99017	0.347982	0.316376	0.999956	0.17172	0.021617	0.022229	0.024277	0.903302	Low-enantiopurity
6.37	1	0	-1.218	0	0	1	27	0	3.803	0.148	0	1.406	-0.017	-0.014	-0.162	1.377	0.380536	0.99017	0.347982	0.316376	0.018416	0.934036	0.022012	0.014133	0.622776	0.025883	High-enantiopurity
6.37	1	0	-1.218	0	0	0	36	0	2.892	0.111	0	1.249	-0.016	0.02	-0.232	0.909	0.380536	0.99017	0.347982	0.316376	0.040659	0.020186	0.026475	0.022754	0.921716	0.025242	Low-enantiopurity
6.37	1	0	-1.218	0	0	0	28	0	2.668	0.104	0	1.175	-0.167	0	0.25	1.439	0.380536	0.99017	0.347982	0.316376	0.017191	0.775469	0.028918	0.760296	0.037064	0.029832	Low-enantiopurity
6.37	1	0	-1.218	0	0	0	31	0	3.808	0.102	0	1.313	-0.025	0.012	-0.216	1.202	0.380536	0.99017	0.347982	0.316376	0.056341	0.901055	0.05762	0.08182	0.045214	0.042758	Low-enantiopurity
6.64	0.667	0	-1.575	0	0	0	116	0	6.925	0.11	256.399	1.242	0.192	0.019	0.1	1.185	0.4697	0.947692	0.983725	0.458302	0.046618	0.109327	0.050081	0.06712	0.052741	0.860294	Low-enantiopurity
6.64	0.667	0	-1.575	0	0	0	40	5	3.955	0.131	215.033	1.328	0.009	0.012	0.041	2.636	0.4697	0.947692	0.983725	0.458302	0.061904	0.865455	0.046268	0.074159	0.998463	0.637186	Low-enantiopurity
6.1	1	0	0	0	0	6	41	1	4.297	0.117	0	1.613	0.118	-0.001	0.129	0.749	0.683509	0.36905	0.407719	0.991572	0.047555	0.033952	0.833848	0.996858	0.055763	0.033644	Low-enantiopurity
6.1	1	0	0	0	0	1	26	0	3.441	0.108	0	1.342	-0.031	-0.061	-0.008	0.932	0.683509	0.36905	0.407719	0.991572	0.020513	0.088593	0.791272	0.244928	0.021838	0.066991	Low-enantiopurity
7.37	1	-0.796	0.069	-0.788	0	0	35	0	3.572	0.113	0	1.283	-0.036	0.012	-0.186	1.147	0.735729	0.963263	0.183061	0.359775	0.033263	0.037476	0.668905	0.588202	0.073002	0.036103	Low-enantiopurity
7.68	0.875	1.421	1.155	1	0.163	0	35	0	3.572	0.113	0	1.283	-0.036	0.012	-0.186	1.147	0.114544	0.666706	0.023786	0.044209	0.984106	0.951848	0.984321	0.946597	0.977716	0.899049	Low-enantiopurity
6.1	1	0	0	0	0	1	28	0	2.583	0.153	0	1.42	-0.006	0.017	-0.22	1.355	0.683509	0.36905	0.407719	0.991572	0.067215	0.328869	0.998036	0.067751	0.056101	0.936562	Low-enantiopurity
6.17	1	0	-1.016	-1.788	0	0	34	5	3.62	0.121	181.469	1.313	0.017	-0.05	0.141	2.614	0.574547	0.562543	0.957719	0.527541	0.909102	0.001701	0.001255	0.254838	0.001062	0.875822	Low-enantiopurity
6.1	1	0	0	0	0	2	22	2	2.02	0.113	0	1.331	-0.019	0.308	0.408	1.377	0.683509	0.36905	0.407719	0.991572	0.036011	0.023446	0.866481	0.050798	0.034945	0.058391	High-enantiopurity
6.1	1	0	0	0	0	0	40	0	4.388	0.13	0	1.155	-0.013	0.004	-0.018	1.283	0.683509	0.36905	0.407719	0.991572	0.036011	0.023446	0.866481	0.050798	0.034945	0.058391	Low-enantiopurity
5.59	0.75	-0.801	-1	-1.33	0	1	26	1	3.58	0.116	0	1.537	0.082	-0.201	0.227	1.052	0.973032	0.960411	0.967369	0.883032	0.049511	0.901604	0.048886	0.051201	0.284546	0.99929	Low-enantiopurity
6.64	0.667	0	-1.575	0	0	1	27	0	3.342	0.107	0	1.417	-0.024	-0.087	0.143	1.098	0.4697	0.947692	0.983725	0.458302	0.036011	0.023446	0.866481	0.050798	0.034945	0.058391	Low-enantiopurity
6.64	0.667	0	-1.575	0	0	1	25	0	3.766	0.097	0	1.441	-0.05	-0.081	0.148	1.134	0.4697	0.947692	0.983725	0.458302	0.036011	0.023446	0.866481	0.050798	0.034945	0.058391	Low-enantiopurity
6.64	0.667	0	-1.575	0	0	0	46	0	2.472	0.126	0	1.207	0.12	-0.002	-0.021	0.884	0.4697	0.947692	0.983725	0.458302	0.016109	0.019026	0.744235	0.014962	0.016421	0.77451	Low-enantiopurity
6.37	1	0	-1.218	0	0	2	28	0	4.338	0.145	0	1.527	0.041	-0.166	-0.109	0.679	0.380536	0.99017	0.347982	0.316376	0.019004	0.018841	0.636263	0.84333	0.022023	0.027058	High-enantiopurity
6.37	1	0	-1.218	0	0	0	33	0	4.233	0.1	0	1.298	-0.016	0.016	-0.224	1.164	0.380536	0.99017	0.347982	0.316376	0.048264	0.420756	0.639328	0.07187	0.071987	0.071919	Low-enantiopurity
6.37	1	0	-1.218	0	0	0	39	0	3.734	0.099	0	1.259	-0.051	0.015	-0.192	1.209	0.380536	0.99017	0.347982	0.316376	0.009421	0.016323	0.679154	0.008882	0.928032	0.169808	Low-enantiopurity
6.37	1	0	-1.218	0	0	0	18	0	1.436	0.077	0	1.198	0.25	0	0.146	1.125	0.380536	0.99017	0.347982	0.316376	0.848645	0.800349	0.849814	0.926715	0.865863	0.858906	Low-enantiopurity
6.37	1	0	-1.218	0	0	0	40	0	6.562	0.117	0	1.252	0.141	-0.158	-0.261	0.909	0.380536	0.99017	0.347982	0.316376	0.036011	0.023446	0.866481	0.050798	0.034945	0.058391	Low-enantiopurity
6.37	1	0	-1.218	0	0	0	103	0	5.288	0.125	0	1.374	0.231	-0.188	0.071	1.191	0.380536	0.99017	0.347982	0.316376	0.753861	0.05821	0.035086	0.044076	0.730161	0.039393	Low-enantiopurity
7.37	1	-0.796	0.069	-0.788	0	2	40	0	7.68	0.12	0	1.391	0.101	-0.101	0.019	0.589	0.735729	0.963263	0.183061	0.359775	0.002215	0.002712	0.002364	0.973588	0.006079	0.401409	Low-enantiopurity
7.37	1	-0.796	0.069	-0.788	0	1	17	0	2.324	0.101	0	1.406	-0.047	-0.582	0.003	0.519	0.735729	0.963263	0.183061	0.359775	0.86288	0.748805	0.477505	0.335314	0.861382	0.796047	Low-enantiopurity
7.68	0.875	1.421	1.155	1	0.163	0	34	0	1.346	0.119	0	1.342	-0.115	0.1	-0.011	1.302	0.114544	0.666706	0.023786	0.044209	0.003847	0.003479	0.007167	0.003988	0.962665	0.03756	Low-enantiopurity
7.68	0.875	1.421	1.155	1	0.163	0	42	0	2.129	0.104	0	1.285	-0.094	0.084	0.008	1.307	0.114544	0.666706	0.023786	0.044209	0.685096	0.049335	0.033208	0.651092	0.027155	0.074198	High-enantiopurity
6.37	1	0	-1.218	0	0	0	29	0	3.428	0.11	112.917	1.497	-0.227	-0.054	0.13	1.079	0.380536	0.99017	0.347982	0.316376	0.895552	0.080016	0.101482	0.066651	0.021245	0.017661	Low-enantiopurity
6.37	1	0	-1.218	0	0	0	116	0	6.925	0.11	256.399	1.242	0.192	0.019	0.1	1.185	0.380536	0.99017	0.347982	0.316376	0.056654	0.063923	0.157579	0.066427	0.846778	0.999366	Low-enantiopurity
6.37	1	0	-1.218	0	0	0	42	0	2.42	0.128	0	1.231	0.107	0.003	-0.023	0.893	0.380536	0.99017	0.347982	0.316376	0.901262	0.026732	0.164958	0.027746	0.999858	0.027434	Low-enantiopurity
6.37	1	0	-1.218	0	0	0	27	0	3.299	0.095	0	1.77	-0.384	-0.279	-0.021	0.741	0.380536	0.99017	0.347982	0.316376	0.008071	0.908722	0.182445	0.008403	0.999941	0.008101	Low-enantiopurity
6.37	1	0	-1.218	0	0	0	43	0	3.808	0.102	0	1.213	-0.025	0.012	-0.216	1.202	0.380536	0.99017	0.347982	0.316376	0.008071	0.908722	0.182445	0.008403	0.999941	0.008101	High-enantiopurity
6.37	1	0	-1.218	0	0	1	30	0	4.231	0.127	0	1.384	0.013	-0.007	-0.081	1.384	0.380536	0.99017	0.347982	0.316376	0.217975	0.118803	0.188946	0.288367	0.115159	0.106382	High-enantiopurity
6.37	1	0	-1.218	0	0	0	43	0	3.08	0.133	0	1.325	-0.092	0.031	0.091	1.091	0.380536	0.99017	0.347982	0.316376	0.003614	0.004042	0.225676	0.004262	0.981195	0.007176	High-enantiopurity
5.59	0.75	-0.801	-1	-1.33	0	1	68	0	4.104	0.103	0	1.266	-0.182	-0.042	-0.025	1.173	0.973032	0.960411	0.967369	0.883032	0	0.216259	0	0.959609	0.000024	0.129395	Low-enantiopurity
6.1	1	0	0	0	0	2	37	0	4.606	0.1	0	1.396	-0.065	0.586	0.005	0.987	0.683509	0.36905	0.407719	0.991572	0.067119	0.087153	0.071041	0.862218	0.046267	0.051031	Low-enantiopurity
6.1	1	0	0	0	0	2	24	2	4.034	0.104	0	1.321	-0.261	-0.182	0.555	1.231	0.683509	0.36905	0.407719	0.991572	0.036011	0.023446	0.866481	0.050798	0.034945	0.058391	Low-enantiopurity
6.1	1	0	0	0	0	2	25	0	3.211	0.117	0	1.48	-0.035	0.49	0.04	0.958	0.683509	0.36905	0.407719	0.991572	0.038573	0.060182	0.888317	0.05542	0.071691	0.048477	High-enantiopurity
6.1	1	0	0	0	0	2	33	0	3.82	0.111	0	1.416	-0.038	0.461	0.024	0.963	0.683509	0.36905	0.407719	0.991572	0.020513	0.088593	0.791272	0.244928	0.021838	0.066991	Low-enantiopurity
6.37	1	0	-1.218	0	0	1	24	0	3.252	0.113	0	1.357	-0.031	-0.071	-0.009	0.928	0.380536	0.99017	0.347982	0.316376	0.084333	0.247731	0.119589	0.8055	0.172444	0.104566	Low-enantiopurity
6.37	1	0	-1.218	0	0	0	44	5	3.877	0.141	226.335	1.314	-0.012	0.012	0.024	2.674	0.380536	0.99017	0.347982	0.316376	0.06442	0.0572	0.273484	0.06299	0.756985	0.054081	Low-enantiopurity
6.37	1	0	-1.218	0	0	2	25	0	3.211	0.117	0	1.48	-0.035	0.49	0.04	0.958	0.380536	0.99017	0.347982	0.316376	0.020513	0.088593	0.791272	0.244928	0.021838	0.066991	Low-enantiopurity
6.37	1	0	-1.218	0	0	0	32	0	4.642	0.124	0	1.167	-0.017	0.004	-0.027	1.265	0.380536	0.99017	0.347982	0.316376	0.005723	0.453371	0.932965	0.003785	0.001528	0.003344	Low-enantiopurity
6.1	1	0	0	0	0	1	22	1	3.691	0.122	80.162	1.337	-0.066	-0.023	-0.005	0.888	0.683509	0.36905	0.407719	0.991572	0.999217	0.809374	0.060019	0.05485	0.080309	0.060074	Low-enantiopurity
6.1	1	0	0	0	0	0	36	0	3.671	0.121	0	1.278	-0.063	-0.022	-0.003	0.919	0.683509	0.36905	0.407719	0.991572	0.050371	0.98623	0.059352	0.881134	0.919437	0.052683	Low-enantiopurity
6.1	1	0	0	0	0	0	36	0	4.509	0.126	0	1.161	-0.015	0.004	-0.024	1.274	0.683509	0.36905	0.407719	0.991572	0.054129	0.050046	0.057927	0.888318	0.038295	0.033574	High-enantiopurity
6.1	1	0	0	0	0	2	28	2	2.585	0.102	0	1.281	-0.091	0.25	0.406	1.349	0.683509	0.36905	0.407719	0.991572	0.0231	0.023225	0.051702	0.901411	0.027494	0.024721	Low-enantiopurity
6.64	0.667	0	-1.575	0	0	0	44	5	3.877	0.141	226.335	1.314	-0.012	0.012	0.024	2.674	0.4697	0.947692	0.983725	0.458302	0.039524	0.752502	0.041241	0.985915	0.05305	0.995489	Low-enantiopurity
6.17	1	0	-1.016	-1.788	0	0	103	0	5.288	0.125	0	1.374	0.231	-0.188	0.071	1.191	0.574547	0.562543	0.957719	0.527541	0.943388	0.029681	0.082096	0.031467	0.042352	0.027436	High-enantiopurity
6.17	1	0	-1.016	-1.788	0	0	32	0	4.642	0.124	0	1.167	-0.017	0.004	-0.027	1.265	0.574547	0.562543	0.957719	0.527541	0.636295	0.996285	0.064425	0.046873	0.991142	0.04886	Low-enantiopurity
6.17	1	0	-1.016	-1.788	0	0	44	5	3.877	0.141	226.335	1.314	-0.012	0.012	0.024	2.674	0.574547	0.562543	0.957719	0.527541	0.049511	0.901604	0.048886	0.051201	0.284546	0.99929	Low-enantiopurity
6.17	1	0	-1.016	-1.788	0	0	40	5	3.955	0.131	215.033	1.328	0.009	0.012	0.041	2.636	0.574547	0.562543	0.957719	0.527541	0.061904	0.865455	0.046268	0.074159	0.998463	0.637186	Low-enantiopurity
6.64	0.667	0	-1.575	0	0	1	30	0	2.737	0.146	0	1.404	-0.006	0.016	-0.214	1.368	0.4697	0.947692	0.983725	0.458302	0.006266	0.018724	0.003383	0.525695	0.00786	0.988203	Low-enantiopurity
6.37	1	0	-1.218	0	0	4	33	0	3.105	0.13	0	1.52	0.236	-0.085	-0.104	0.791	0.380536	0.99017	0.347982	0.316376	0.950812	0.001667	0.003437	0.403904	0.001776	0.002698	Low-enantiopurity
6.37	1	0	-1.218	0	0	2	30	0	4.227	0.152	0	1.511	0.039	-0.151	-0.106	0.683	0.380536	0.99017	0.347982	0.316376	0.018594	0.175011	0.005238	0.003894	0.009277	0.97938	Low-enantiopurity
6.37	1	0	-1.218	0	0	0	84	0	6.377	0.111	190.43	1.456	-0.062	-0.08	-0.082	1.217	0.380536	0.99017	0.347982	0.316376	0.953704	0.34756	0.006316	0.004139	0.006083	0.003498	Low-enantiopurity
