# Supplementary material for: Hybridizing Feature Selection and Feature Learning Approaches in QSAR Modeling for Drug Discovery
Source: Sci Rep. 2017 May 25;7:2403. doi: 10.1038/s41598-017-02114-3 (PMC5445096; doi:10.1038/s41598-017-02114-3)
Supplement: Supplementary file 27 — M14EE classification [file 41598_2017_2114_MOESM27_ESM.csv]

AMW Sust	PJI2 Sust	EEig12x Sust	EEig09d Sust	EEig11d Sust	GGI8 Sust	nDB Lig	nH Lig	nR09 Lig	TI2 Lig	PW5 Lig	D.Dr08 Lig	AAC Lig	MATS5v Lig	MATS8v Lig	MATS3p Lig	GATS1e Lig	ee class
6.37	1	0	-1.218	0	0	0	31	0	4.568	0.097	0	1.31	-0.015	0.024	-0.212	1.17	Low-enantiopurity
6.17	1	0	-1.016	-1.788	0	0	31	0	3.556	0.105	118.315	1.478	-0.238	-0.046	0.131	1.078	High-enantiopurity
7.68	0.875	1.421	1.155	1	0.163	0	42	0	2.129	0.104	0	1.285	-0.094	0.084	0.008	1.307	Low-enantiopurity
7.68	0.875	1.421	1.155	1	0.163	0	49	0	2.282	0.118	0	1.229	-0.109	0.069	-0.005	1.212	Low-enantiopurity
6.17	1	0	-1.016	-1.788	0	1	72	0	3.887	0.105	0	1.246	-0.181	-0.046	-0.023	1.173	Low-enantiopurity
6.64	0.667	0	-1.575	0	0	4	33	0	3.105	0.13	0	1.52	0.236	-0.085	-0.104	0.791	Low-enantiopurity
5.59	0.75	-0.801	-1	-1.33	0	1	32	1	3.371	0.111	0	1.488	0.047	-0.196	0.195	1.05	Low-enantiopurity
5.59	0.75	-0.801	-1	-1.33	0	1	34	1	3.371	0.111	0	1.477	-0.067	-0.196	0.281	1.052	Low-enantiopurity
5.59	0.75	-0.801	-1	-1.33	0	0	127	0	5.576	0.112	0	1.262	0.334	-0.106	0.115	1.163	Low-enantiopurity
5.59	0.75	-0.801	-1	-1.33	0	0	103	0	5.288	0.125	0	1.374	0.231	-0.188	0.071	1.191	Low-enantiopurity
5.59	0.75	-0.801	-1	-1.33	0	0	27	0	3.951	0.108	124.477	1.5	-0.225	-0.112	0.133	1.047	Low-enantiopurity
5.59	0.75	-0.801	-1	-1.33	0	0	29	0	3.428	0.11	112.917	1.497	-0.227	-0.054	0.13	1.079	Low-enantiopurity
5.59	1	-0.819	-0.706	-1.49	0	0	31	0	3.556	0.105	118.315	1.478	-0.238	-0.046	0.131	1.078	High-enantiopurity
5.59	1	-0.819	-0.706	-1.49	0	0	29	0	4.163	0.108	130.46	1.482	-0.222	-0.124	0.132	1.047	High-enantiopurity
6.37	1	0	-1.218	0	0	1	38	0	2.262	0.17	0	1.35	0.003	0.009	-0.128	1.412	Low-enantiopurity
6.37	1	0	-1.218	0	0	0	34	5	3.62	0.121	181.469	1.313	0.017	-0.05	0.141	2.614	Low-enantiopurity
6.37	1	0	-1.218	0	0	0	78	0	6.122	0.113	182.361	1.454	-0.02	-0.043	-0.065	1.206	High-enantiopurity
6.37	1	0	-1.218	0	0	0	116	0	6.925	0.11	256.399	1.242	0.192	0.019	0.1	1.185	Low-enantiopurity
6.37	1	0	-1.218	0	0	0	118	0	6.84	0.111	261.173	1.238	0.184	0.025	0.102	1.185	High-enantiopurity
6.37	1	0	-1.218	0	0	2	33	0	3.82	0.111	0	1.416	-0.038	0.461	0.024	0.963	Low-enantiopurity
6.37	1	0	-1.218	0	0	2	23	0	4.487	0.131	0	1.604	0.049	-0.181	-0.093	0.675	Low-enantiopurity
6.37	1	0	-1.218	0	0	2	40	0	7.68	0.12	0	1.391	0.101	-0.101	0.019	0.589	Low-enantiopurity
6.37	1	0	-1.218	0	0	0	43	0	3.08	0.133	0	1.325	-0.092	0.031	0.091	1.091	Low-enantiopurity
6.37	1	0	-1.218	0	0	0	62	0	3.058	0.122	0	1.209	-0.145	0.037	0.001	1.203	Low-enantiopurity
6.37	1	0	-1.218	0	0	0	34	5	4.017	0.119	196.822	1.313	0.011	-0.054	0.152	2.614	Low-enantiopurity
6.37	1	0	-1.218	0	0	0	29	0	3.801	0.1	0	1.504	-0.149	-0.11	-0.082	0.696	Low-enantiopurity
6.37	1	0	-1.218	0	0	1	30	0	2.737	0.146	0	1.404	-0.006	0.016	-0.214	1.368	Low-enantiopurity
6.37	1	0	-1.218	0	0	0	54	0	5.385	0.121	141.196	1.434	0.144	0.007	0.105	1.207	Low-enantiopurity
6.37	1	0	-1.218	0	0	0	47	0	2.592	0.131	0	1.317	-0.086	0.051	0.089	1.11	Low-enantiopurity
6.37	1	0	-1.218	0	0	0	54	0	5.385	0.121	141.196	1.434	0.144	0.007	0.105	1.207	Low-enantiopurity
6.37	1	0	-1.218	0	0	0	35	0	3.586	0.109	0	1.284	-0.019	0.011	-0.185	1.206	Low-enantiopurity
6.1	1	0	0	0	0	0	70	0	3.28	0.125	0	1.255	-0.212	0.012	-0.004	1.126	High-enantiopurity
6.1	1	0	0	0	0	4	41	1	3.253	0.123	0	1.515	-0.03	0.049	0.061	0.624	Low-enantiopurity
6.1	1	0	0	0	0	0	47	0	2.592	0.131	0	1.317	-0.086	0.051	0.089	1.11	High-enantiopurity
6.1	1	0	0	0	0	0	40	0	4.388	0.13	0	1.155	-0.013	0.004	-0.018	1.283	Low-enantiopurity
6.37	1	0	-1.218	0	0	0	38	5	3.9	0.131	208.124	1.298	-0.001	-0.045	0.124	2.654	Low-enantiopurity
6.37	1	0	-1.218	0	0	2	32	0	4.217	0.151	0	1.495	0.04	-0.143	-0.102	0.687	High-enantiopurity
6.37	1	0	-1.218	0	0	0	29	0	4.163	0.108	130.46	1.482	-0.222	-0.124	0.132	1.047	Low-enantiopurity
6.37	1	0	-1.218	0	0	1	26	0	4.376	0.121	0	1.41	0.016	-0.008	-0.092	1.362	Low-enantiopurity
6.37	1	0	-1.218	0	0	0	31	0	3.808	0.102	0	1.313	-0.025	0.012	-0.216	1.202	Low-enantiopurity
6.37	1	0	-1.218	0	0	2	28	0	4.225	0.144	0	1.527	0.106	-0.484	-0.106	0.679	Low-enantiopurity
6.37	1	0	-1.218	0	0	2	28	0	4.338	0.145	0	1.527	0.041	-0.166	-0.109	0.679	High-enantiopurity
6.37	1	0	-1.218	0	0	0	27	0	3.951	0.108	124.477	1.5	-0.225	-0.112	0.133	1.047	Low-enantiopurity
6.37	1	0	-1.218	0	0	0	40	5	4.311	0.133	208.848	1.291	0.013	-0.048	0.123	2.673	Low-enantiopurity
6.37	1	0	-1.218	0	0	1	31	0	4.385	0.102	0	1.412	-0.197	-0.038	-0.173	0.421	Low-enantiopurity
6.37	1	0	-1.218	0	0	2	26	0	4.308	0.104	0	1.46	-0.067	-0.035	-0.151	0.699	Low-enantiopurity
6.37	1	0	-1.218	0	0	1	38	0	3.157	0.164	0	1.34	0.006	0	-0.133	1.423	Low-enantiopurity
6.37	1	0	-1.218	0	0	0	35	0	3.79	0.096	0	1.401	-0.169	-0.077	-0.1	1.13	Low-enantiopurity
6.37	1	0	-1.218	0	0	0	33	0	3.348	0.111	0	1.297	-0.016	0.009	-0.176	1.173	High-enantiopurity
6.37	1	0	-1.218	0	0	0	31	0	4.269	0.104	132.374	1.466	-0.224	-0.147	0.13	1.047	Low-enantiopurity
6.37	1	0	-1.218	0	0	0	40	5	3.955	0.131	215.033	1.328	0.009	0.012	0.041	2.636	Low-enantiopurity
6.37	1	0	-1.218	0	0	1	40	0	2.385	0.164	0	1.339	0.003	0.008	-0.127	1.422	Low-enantiopurity
6.37	1	0	-1.218	0	0	0	148	0	5.673	0.111	355.525	1.242	0.224	-0.111	0.076	1.232	Low-enantiopurity
6.37	1	0	-1.218	0	0	1	30	0	3.803	0.148	0	1.296	-0.017	-0.014	-0.156	2.367	Low-enantiopurity
6.37	1	0	-1.218	0	0	0	94	0	6.563	0.123	227.82	1.353	0.12	-0.081	0.067	1.214	Low-enantiopurity
6.37	1	0	-1.218	0	0	0	94	0	6.563	0.123	227.82	1.353	0.12	-0.081	0.067	1.214	Low-enantiopurity
6.37	1	0	-1.218	0	0	0	86	0	6.278	0.111	195.204	1.448	-0.064	-0.072	-0.083	1.218	High-enantiopurity
6.37	1	0	-1.218	0	0	0	35	0	3.572	0.113	0	1.283	-0.036	0.012	-0.186	1.147	Low-enantiopurity
6.37	1	0	-1.218	0	0	0	31	0	4.568	0.097	0	1.31	-0.015	0.024	-0.212	1.17	Low-enantiopurity
6.37	1	0	-1.218	0	0	0	33	0	4.233	0.1	0	1.298	-0.016	0.016	-0.224	1.164	Low-enantiopurity
6.37	1	0	-1.218	0	0	0	116	0	6.925	0.11	256.399	1.242	0.192	0.019	0.1	1.185	Low-enantiopurity
6.37	1	0	-1.218	0	0	1	26	0	5.092	0.139	0	1.614	-0.013	-0.023	-0.051	0.565	Low-enantiopurity
6.37	1	0	-1.218	0	0	1	35	0	2.377	0.154	0	1.378	0.005	0.004	-0.107	1.399	Low-enantiopurity
6.37	1	0	-1.218	0	0	0	66	0	3.205	0.122	0	1.269	-0.223	0.048	-0.004	1.124	Low-enantiopurity
6.37	1	0	-1.218	0	0	0	40	5	3.955	0.131	215.033	1.328	0.009	0.012	0.041	2.636	Low-enantiopurity
6.64	0.667	0	-1.575	0	0	1	40	0	2.385	0.164	0	1.339	0.003	0.008	-0.127	1.422	Low-enantiopurity
6.64	0.667	0	-1.575	0	0	0	26	5	4.074	0.115	232.239	1.656	0.036	0.189	0.172	0.558	Low-enantiopurity
6.64	0.667	0	-1.575	0	0	0	40	5	3.922	0.118	221.027	1.499	-0.008	-0.027	0.166	1.279	Low-enantiopurity
6.64	0.667	0	-1.575	0	0	1	64	0	4.572	0.107	0	1.286	-0.2	-0.06	-0.022	1.152	Low-enantiopurity
6.64	0.667	0	-1.575	0	0	2	37	0	3.164	0.096	0	1.444	0.205	-0.252	-0.008	0.909	High-enantiopurity
6.64	0.667	0	-1.575	0	0	0	40	0	6.562	0.117	0	1.252	0.141	-0.158	-0.261	0.909	Low-enantiopurity
6.64	0.667	0	-1.575	0	0	0	44	5	3.877	0.141	226.335	1.314	-0.012	0.012	0.024	2.674	Low-enantiopurity
6.64	0.667	0	-1.575	0	0	0	42	0	2.42	0.128	0	1.231	0.107	0.003	-0.023	0.893	Low-enantiopurity
6.64	0.667	0	-1.575	0	0	1	30	1	3.431	0.114	0	1.504	0.058	-0.197	0.205	1.051	Low-enantiopurity
6.37	1	0	-1.218	0	0	0	29	0	3.939	0.094	0	1.329	-0.031	0.012	-0.198	1.199	Low-enantiopurity
6.64	0.667	0	-1.575	0	0	1	34	1	3.371	0.111	0	1.477	-0.067	-0.196	0.281	1.052	Low-enantiopurity
6.64	0.667	0	-1.575	0	0	2	33	0	3.073	0.101	0	1.477	0.185	-0.183	-0.001	0.91	Low-enantiopurity
6.64	0.667	0	-1.575	0	0	0	40	5	3.955	0.131	215.033	1.328	0.009	0.012	0.041	2.636	Low-enantiopurity
6.64	0.667	0	-1.575	0	0	2	33	0	3.473	0.102	0	1.465	0.162	-0.209	-0.004	0.885	Low-enantiopurity
6.64	0.667	0	-1.575	0	0	0	35	0	3.572	0.113	0	1.283	-0.036	0.012	-0.186	1.147	Low-enantiopurity
6.64	0.667	0	-1.575	0	0	2	35	0	3.102	0.099	0	1.46	0.202	-0.237	-0.004	0.909	Low-enantiopurity
6.37	1	0	-1.218	0	0	0	124	0	5.371	0.121	322.172	1.338	0.174	-0.181	0.063	1.222	High-enantiopurity
6.64	0.667	0	-1.575	0	0	2	35	0	3.102	0.099	0	1.46	0.202	-0.237	-0.004	0.909	High-enantiopurity
6.64	0.667	0	-1.575	0	0	0	36	0	2.892	0.111	0	1.249	-0.016	0.02	-0.232	0.909	High-enantiopurity
6.64	0.667	0	-1.575	0	0	0	32	0	4.642	0.124	0	1.167	-0.017	0.004	-0.027	1.265	Low-enantiopurity
6.17	1	0	-1.016	-1.788	0	0	26	5	4.074	0.115	232.239	1.656	0.036	0.189	0.172	0.558	High-enantiopurity
6.17	1	0	-1.016	-1.788	0	0	40	5	3.922	0.118	221.027	1.499	-0.008	-0.027	0.166	1.279	Low-enantiopurity
6.17	1	0	-1.016	-1.788	0	0	35	0	3.572	0.113	0	1.283	-0.036	0.012	-0.186	1.147	Low-enantiopurity
6.17	1	0	-1.016	-1.788	0	0	32	0	4.642	0.124	0	1.167	-0.017	0.004	-0.027	1.265	High-enantiopurity
6.17	1	0	-1.016	-1.788	0	2	37	0	4.108	0.105	0	1.389	-0.04	0.45	0.018	0.965	Low-enantiopurity
6.17	1	0	-1.016	-1.788	0	0	36	0	4.509	0.126	0	1.161	-0.015	0.004	-0.024	1.274	High-enantiopurity
6.17	1	0	-1.016	-1.788	0	0	32	0	4.642	0.124	0	1.167	-0.017	0.004	-0.027	1.265	High-enantiopurity
6.17	1	0	-1.016	-1.788	0	1	30	0	2.737	0.146	0	1.404	-0.006	0.016	-0.214	1.368	High-enantiopurity
6.17	1	0	-1.016	-1.788	0	2	35	0	3.102	0.099	0	1.46	0.202	-0.237	-0.004	0.909	High-enantiopurity
6.17	1	0	-1.016	-1.788	0	2	40	0	7.68	0.12	0	1.391	0.101	-0.101	0.019	0.589	Low-enantiopurity
6.17	1	0	-1.016	-1.788	0	0	40	5	3.955	0.131	215.033	1.328	0.009	0.012	0.041	2.636	Low-enantiopurity
6.17	1	0	-1.016	-1.788	0	0	44	5	3.877	0.141	226.335	1.314	-0.012	0.012	0.024	2.674	High-enantiopurity
6.17	1	0	-1.016	-1.788	0	2	33	0	3.82	0.111	0	1.416	-0.038	0.461	0.024	0.963	Low-enantiopurity
6.17	1	0	-1.016	-1.788	0	0	40	0	4.388	0.13	0	1.155	-0.013	0.004	-0.018	1.283	Low-enantiopurity
6.17	1	0	-1.016	-1.788	0	0	127	0	5.576	0.112	0	1.262	0.334	-0.106	0.115	1.163	Low-enantiopurity
6.17	1	0	-1.016	-1.788	0	0	95	0	4.99	0.113	0	1.462	0.096	-0.234	-0.066	1.201	Low-enantiopurity
6.17	1	0	-1.016	-1.788	0	0	40	5	4.311	0.133	208.848	1.291	0.013	-0.048	0.123	2.673	Low-enantiopurity
6.17	1	0	-1.016	-1.788	0	0	32	0	3.684	0.12	143.574	1.373	-0.186	-0.044	-0.306	0.924	High-enantiopurity
6.1	1	0	0	0	0	6	37	1	3.926	0.115	0	1.639	0.126	-0.008	0.128	0.753	Low-enantiopurity
6.1	1	0	0	0	0	6	45	1	5.576	0.12	0	1.557	0.05	0.015	0.127	0.712	Low-enantiopurity
6.1	1	0	0	0	0	6	33	1	3.686	0.12	0	1.668	0.12	-0.01	0.158	0.758	Low-enantiopurity
6.1	1	0	0	0	0	8	41	1	5.007	0.118	0	1.672	0.257	-0.057	0.093	0.834	Low-enantiopurity
6.1	1	0	0	0	0	1	24	0	3.252	0.113	0	1.357	-0.031	-0.071	-0.009	0.928	Low-enantiopurity
6.1	1	0	0	0	0	6	41	1	4.189	0.124	0	1.604	0.14	-0.005	0.116	0.75	Low-enantiopurity
6.1	1	0	0	0	0	0	95	0	4.99	0.113	0	1.462	0.096	-0.234	-0.066	1.201	Low-enantiopurity
6.1	1	0	0	0	0	2	46	0	3.206	0.119	0	1.402	-0.164	-0.014	-0.253	0.909	Low-enantiopurity
6.1	1	0	0	0	0	0	26	0	4.849	0.1	148.829	1.707	-0.144	-0.096	0.082	0.792	Low-enantiopurity
6.1	1	0	0	0	0	0	127	0	5.576	0.112	0	1.262	0.334	-0.106	0.115	1.163	High-enantiopurity
6.1	1	0	0	0	0	2	50	0	2.054	0.166	0	1.416	-0.054	-0.016	-0.287	1.2	High-enantiopurity
6.1	1	0	0	0	0	1	24	0	3.897	0.115	0	1.333	-0.063	-0.023	-0.006	0.913	Low-enantiopurity
6.1	1	0	0	0	0	1	31	0	4.385	0.102	0	1.412	-0.197	-0.038	-0.173	0.421	Low-enantiopurity
6.1	1	0	0	0	0	0	29	0	4.163	0.108	130.46	1.482	-0.222	-0.124	0.132	1.047	Low-enantiopurity
6.1	1	0	0	0	0	2	52	0	3.356	0.117	0	1.364	-0.205	0.001	-0.247	0.913	Low-enantiopurity
6.1	1	0	0	0	0	2	46	0	2.11	0.175	0	1.436	-0.052	-0.018	-0.292	1.19	Low-enantiopurity
6.1	1	0	0	0	0	0	20	0	2.799	0.106	0	1.236	-0.145	0.125	0.168	1.007	Low-enantiopurity
6.1	1	0	0	0	0	0	29	0	3.428	0.11	112.917	1.497	-0.227	-0.054	0.13	1.079	Low-enantiopurity
6.1	1	0	0	0	0	1	24	1	3.782	0.123	0	1.327	-0.062	-0.02	-0.005	0.891	Low-enantiopurity
6.1	1	0	0	0	0	2	41	0	2.341	0.151	0	1.438	-0.028	-0.035	-0.284	1.178	High-enantiopurity
6.1	1	0	0	0	0	0	31	0	3.556	0.105	118.315	1.478	-0.238	-0.046	0.131	1.078	Low-enantiopurity
6.1	1	0	0	0	0	0	32	12	2.977	0.157	733.292	1.243	-0.058	0.028	0.011	3.153	Low-enantiopurity
6.1	1	0	0	0	0	1	27	0	3.342	0.107	0	1.417	-0.024	-0.087	0.143	1.098	Low-enantiopurity
6.1	1	0	0	0	0	1	54	0	3.558	0.114	0	1.203	-0.052	0.008	-0.122	0.914	Low-enantiopurity
6.37	1	0	-1.218	0	0	0	27	0	4.233	0.1	0	1.34	-0.016	0.016	-0.224	1.164	Low-enantiopurity
6.37	1	0	-1.218	0	0	2	35	0	3.102	0.099	0	1.46	0.202	-0.237	-0.004	0.909	High-enantiopurity
6.1	1	0	0	0	0	1	22	0	3.883	0.115	0	1.345	-0.067	-0.029	-0.008	0.91	Low-enantiopurity
6.1	1	0	0	0	0	0	32	0	3.684	0.12	143.574	1.373	-0.186	-0.044	-0.306	0.924	High-enantiopurity
6.1	1	0	0	0	0	0	31	0	4.269	0.104	132.374	1.466	-0.224	-0.147	0.13	1.047	Low-enantiopurity
6.1	1	0	0	0	0	0	32	0	3.684	0.12	143.574	1.373	-0.186	-0.044	-0.306	0.924	Low-enantiopurity
6.1	1	0	0	0	0	1	54	0	3.6	0.11	0	1.203	-0.053	0.007	-0.12	0.914	Low-enantiopurity
6.1	1	0	0	0	0	1	27	0	3.342	0.107	0	1.417	-0.024	-0.087	0.143	1.098	Low-enantiopurity
6.1	1	0	0	0	0	0	50	0	2.875	0.113	0	1.25	-0.14	0.067	0.002	1.239	Low-enantiopurity
6.1	1	0	0	0	0	0	115	0	6.888	0.112	252.084	1.267	0.192	0.044	0.095	1.181	Low-enantiopurity
6.1	1	0	0	0	0	4	41	1	3.345	0.125	0	1.508	-0.006	0.049	0.054	0.797	Low-enantiopurity
6.1	1	0	0	0	0	1	30	0	2.737	0.146	0	1.404	-0.006	0.016	-0.214	1.368	High-enantiopurity
6.1	1	0	0	0	0	0	37	0	3.733	0.122	0	1.393	-0.005	-0.125	-0.088	1.053	Low-enantiopurity
6.1	1	0	0	0	0	4	41	1	4.584	0.122	0	1.483	-0.043	0.075	0.056	0.6	Low-enantiopurity
6.1	1	0	0	0	0	1	32	0	4.017	0.099	0	1.4	-0.014	0.008	-0.148	1.135	Low-enantiopurity
6.1	1	0	0	0	0	4	53	1	5.163	0.121	0	1.615	0.069	-0.01	0.124	1.011	High-enantiopurity
6.1	1	0	0	0	0	1	27	0	3.342	0.107	0	1.417	-0.024	-0.087	0.143	1.098	Low-enantiopurity
6.1	1	0	0	0	0	1	22	0	3.883	0.115	0	1.345	-0.067	-0.029	-0.008	0.91	Low-enantiopurity
6.1	1	0	0	0	0	0	27	0	3.951	0.108	124.477	1.5	-0.225	-0.112	0.133	1.047	Low-enantiopurity
6.1	1	0	0	0	0	0	46	4	2.967	0.163	233.445	1.207	-0.059	0.029	-0.004	3.17	Low-enantiopurity
6.1	1	0	0	0	0	0	34	4	2.967	0.163	233.445	1.237	-0.059	0.029	-0.004	3.17	Low-enantiopurity
6.1	1	0	0	0	0	1	29	0	2.863	0.115	0	1.386	-0.067	-0.012	0.128	1.078	High-enantiopurity
6.1	1	0	0	0	0	2	26	0	2.128	0.109	0	1.296	0.013	0.267	0.306	1.357	High-enantiopurity
6.1	1	0	0	0	0	1	26	0	4.376	0.121	0	1.41	0.016	-0.008	-0.092	1.362	Low-enantiopurity
6.1	1	0	0	0	0	0	109	0	6.855	0.129	200.676	1.381	-0.001	-0.044	-0.063	1.168	High-enantiopurity
6.1	1	0	0	0	0	0	32	0	4.642	0.124	0	1.167	-0.017	0.004	-0.027	1.265	Low-enantiopurity
6.1	1	0	0	0	0	1	30	1	3.706	0.117	95.584	1.308	-0.029	-0.019	-0.003	0.891	High-enantiopurity
6.1	1	0	0	0	0	2	50	0	2.054	0.166	0	1.416	-0.054	-0.016	-0.287	1.2	High-enantiopurity
6.1	1	0	0	0	0	1	30	0	2.737	0.146	0	1.404	-0.006	0.016	-0.214	1.368	High-enantiopurity
6.37	1	0	-1.218	0	0	1	72	0	3.887	0.105	0	1.246	-0.181	-0.046	-0.023	1.173	Low-enantiopurity
6.1	1	0	0	0	0	1	26	0	3.441	0.108	0	1.342	-0.031	-0.061	-0.008	0.932	Low-enantiopurity
6.37	1	0	-1.218	0	0	1	29	0	2.863	0.115	0	1.386	-0.067	-0.012	0.128	1.078	High-enantiopurity
6.1	1	0	0	0	0	0	43	0	3.08	0.133	0	1.325	-0.092	0.031	0.091	1.091	Low-enantiopurity
6.1	1	0	0	0	0	0	103	0	5.288	0.125	0	1.374	0.231	-0.188	0.071	1.191	Low-enantiopurity
6.37	1	0	-1.218	0	0	0	35	0	3.586	0.109	0	1.284	-0.019	0.011	-0.185	1.206	Low-enantiopurity
6.37	1	0	-1.218	0	0	0	47	0	2.592	0.131	0	1.317	-0.086	0.051	0.089	1.11	Low-enantiopurity
6.37	1	0	-1.218	0	0	0	33	0	3.348	0.111	0	1.297	-0.016	0.009	-0.176	1.173	Low-enantiopurity
6.37	1	0	-1.218	0	0	4	29	0	2.773	0.121	0	1.576	0.216	-0.122	0.011	0.797	Low-enantiopurity
6.37	1	0	-1.218	0	0	0	50	0	2.875	0.113	0	1.25	-0.14	0.067	0.002	1.239	Low-enantiopurity
6.37	1	0	-1.218	0	0	0	95	0	4.99	0.113	0	1.462	0.096	-0.234	-0.066	1.201	Low-enantiopurity
6.37	1	0	-1.218	0	0	0	32	0	4.642	0.124	0	1.167	-0.017	0.004	-0.027	1.265	Low-enantiopurity
6.37	1	0	-1.218	0	0	2	37	0	4.108	0.105	0	1.389	-0.04	0.45	0.018	0.965	Low-enantiopurity
6.37	1	0	-1.218	0	0	0	27	0	4.233	0.1	0	1.34	-0.016	0.016	-0.224	1.164	Low-enantiopurity
6.37	1	0	-1.218	0	0	0	118	0	6.84	0.111	261.173	1.238	0.184	0.025	0.102	1.185	Low-enantiopurity
6.37	1	0	-1.218	0	0	0	16	0	2.374	0.13	0	1.236	0.071	0.1	-0.065	0.462	Low-enantiopurity
6.37	1	0	-1.218	0	0	0	31	0	3.556	0.105	118.315	1.478	-0.238	-0.046	0.131	1.078	Low-enantiopurity
6.37	1	0	-1.218	0	0	0	52	0	5.499	0.12	136.422	1.444	0.157	-0.011	0.101	1.209	Low-enantiopurity
6.37	1	0	-1.218	0	0	0	40	5	3.922	0.118	221.027	1.499	-0.008	-0.027	0.166	1.279	Low-enantiopurity
6.37	1	0	-1.218	0	0	0	26	5	4.074	0.115	232.239	1.656	0.036	0.189	0.172	0.558	Low-enantiopurity
6.37	1	0	-1.218	0	0	0	36	0	4.131	0.142	0	1.235	-0.013	-0.021	-0.093	2.529	Low-enantiopurity
6.37	1	0	-1.218	0	0	0	92	0	6.655	0.123	223.046	1.359	0.126	-0.102	0.063	1.216	High-enantiopurity
6.64	0.667	0	-1.575	0	0	1	26	1	3.58	0.116	0	1.537	0.082	-0.201	0.227	1.052	Low-enantiopurity
6.64	0.667	0	-1.575	0	0	0	36	0	4.131	0.142	0	1.235	-0.013	-0.021	-0.093	2.529	Low-enantiopurity
6.64	0.667	0	-1.575	0	0	0	34	5	4.017	0.119	196.822	1.313	0.011	-0.054	0.152	2.614	Low-enantiopurity
6.64	0.667	0	-1.575	0	0	0	38	5	3.9	0.131	208.124	1.298	-0.001	-0.045	0.124	2.654	Low-enantiopurity
6.64	0.667	0	-1.575	0	0	1	32	1	3.371	0.111	0	1.488	0.047	-0.196	0.195	1.05	Low-enantiopurity
6.64	0.667	0	-1.575	0	0	0	40	5	4.311	0.133	208.848	1.291	0.013	-0.048	0.123	2.673	Low-enantiopurity
6.64	0.667	0	-1.575	0	0	0	34	5	3.62	0.121	181.469	1.313	0.017	-0.05	0.141	2.614	High-enantiopurity
6.17	1	0	-1.016	-1.788	0	0	34	5	4.017	0.119	196.822	1.313	0.011	-0.054	0.152	2.614	Low-enantiopurity
6.17	1	0	-1.016	-1.788	0	2	25	0	3.211	0.117	0	1.48	-0.035	0.49	0.04	0.958	Low-enantiopurity
6.37	1	0	-1.218	0	0	0	46	0	2.472	0.126	0	1.207	0.12	-0.002	-0.021	0.884	Low-enantiopurity
6.37	1	0	-1.218	0	0	1	28	0	3.539	0.15	0	1.306	-0.02	0.004	-0.161	2.348	Low-enantiopurity
6.17	1	0	-1.016	-1.788	0	0	38	5	3.9	0.131	208.124	1.298	-0.001	-0.045	0.124	2.654	Low-enantiopurity
6.1	1	0	0	0	0	2	26	0	3.947	0.104	0	1.308	-0.24	-0.139	0.481	1.231	Low-enantiopurity
6.1	1	0	0	0	0	0	47	0	2.592	0.131	0	1.317	-0.086	0.051	0.089	1.11	Low-enantiopurity
6.1	1	0	0	0	0	1	29	0	2.863	0.115	0	1.386	-0.067	-0.012	0.128	1.078	Low-enantiopurity
6.1	1	0	0	0	0	1	24	0	3.252	0.113	0	1.357	-0.031	-0.071	-0.009	0.928	Low-enantiopurity
6.1	1	0	0	0	0	2	50	0	2.054	0.166	0	1.416	-0.054	-0.016	-0.287	1.2	Low-enantiopurity
6.1	1	0	0	0	0	6	33	1	3.686	0.12	0	1.668	0.12	-0.01	0.158	0.758	Low-enantiopurity
6.1	1	0	0	0	0	2	46	0	2.11	0.175	0	1.436	-0.052	-0.018	-0.292	1.19	Low-enantiopurity
6.1	1	0	0	0	0	1	20	0	2.836	0.116	0	1.391	-0.031	-0.103	-0.012	0.922	Low-enantiopurity
7.37	1	-0.796	0.069	-0.788	0	0	32	0	3.646	0.13	0	1.129	0.143	-0.022	-0.129	1.331	High-enantiopurity
7.68	0.875	1.421	1.155	1	0.163	2	51	0	5.626	0.126	0	1.35	0.202	-0.186	0.073	0.65	Low-enantiopurity
7.68	0.875	1.421	1.155	1	0.163	0	33	0	2.664	0.114	0	1.318	-0.189	0.093	-0.001	1.2	High-enantiopurity
6.1	1	0	0	0	0	2	41	0	2.341	0.151	0	1.438	-0.028	-0.035	-0.284	1.178	Low-enantiopurity
6.37	1	0	-1.218	0	0	0	66	0	3.205	0.122	0	1.269	-0.223	0.048	-0.004	1.124	Low-enantiopurity
6.37	1	0	-1.218	0	0	0	33	0	3.688	0.106	0	1.298	-0.021	0.011	-0.232	1.204	Low-enantiopurity
6.37	1	0	-1.218	0	0	0	26	0	4.849	0.1	148.829	1.707	-0.144	-0.096	0.082	0.792	Low-enantiopurity
6.37	1	0	-1.218	0	0	0	35	0	3.709	0.107	0	1.401	-0.103	-0.034	-0.402	1.13	High-enantiopurity
6.37	1	0	-1.218	0	0	1	27	0	3.342	0.107	0	1.417	-0.024	-0.087	0.143	1.098	Low-enantiopurity
6.37	1	0	-1.218	0	0	0	86	0	6.447	0.123	214.977	1.376	0.128	-0.085	0.069	1.222	Low-enantiopurity
7.37	1	-0.796	0.069	-0.788	0	0	28	0	2.232	0.173	0	1.327	-0.014	0.063	-0.174	2.418	Low-enantiopurity
7.08	0.8	-0.704	0.081	-0.65	0.099	1	17	0	2.324	0.101	0	1.406	-0.047	-0.582	0.003	0.519	Low-enantiopurity
6.37	1	0	-1.218	0	0	0	51	0	3.255	0.122	0	1.218	-0.162	0.032	-0.003	1.15	Low-enantiopurity
6.37	1	0	-1.218	0	0	2	30	0	4.325	0.143	0	1.511	0.042	-0.155	-0.105	0.683	Low-enantiopurity
6.37	1	0	-1.218	0	0	1	30	0	4.077	0.148	0	1.39	0.058	-0.337	-0.136	1.402	Low-enantiopurity
6.37	1	0	-1.218	0	0	0	62	0	3.058	0.122	0	1.209	-0.145	0.037	0.001	1.203	Low-enantiopurity
6.37	1	0	-1.218	0	0	2	30	0	3.84	0.146	0	1.485	0.041	-0.115	-0.099	0.686	Low-enantiopurity
6.37	1	0	-1.218	0	0	0	32	0	4.619	0.122	0	1.269	0.148	-0.012	-0.014	1.11	Low-enantiopurity
6.37	1	0	-1.218	0	0	0	52	0	5.499	0.12	136.422	1.444	0.157	-0.011	0.101	1.209	Low-enantiopurity
6.37	1	0	-1.218	0	0	0	92	0	6.655	0.123	223.046	1.359	0.126	-0.102	0.063	1.216	Low-enantiopurity
6.37	1	0	-1.218	0	0	1	27	0	3.803	0.148	0	1.406	-0.017	-0.014	-0.162	1.377	High-enantiopurity
6.37	1	0	-1.218	0	0	0	36	0	2.892	0.111	0	1.249	-0.016	0.02	-0.232	0.909	Low-enantiopurity
6.37	1	0	-1.218	0	0	0	28	0	2.668	0.104	0	1.175	-0.167	0	0.25	1.439	Low-enantiopurity
6.37	1	0	-1.218	0	0	0	31	0	3.808	0.102	0	1.313	-0.025	0.012	-0.216	1.202	Low-enantiopurity
6.64	0.667	0	-1.575	0	0	0	116	0	6.925	0.11	256.399	1.242	0.192	0.019	0.1	1.185	Low-enantiopurity
6.64	0.667	0	-1.575	0	0	0	40	5	3.955	0.131	215.033	1.328	0.009	0.012	0.041	2.636	Low-enantiopurity
6.1	1	0	0	0	0	6	41	1	4.297	0.117	0	1.613	0.118	-0.001	0.129	0.749	Low-enantiopurity
6.1	1	0	0	0	0	1	26	0	3.441	0.108	0	1.342	-0.031	-0.061	-0.008	0.932	Low-enantiopurity
7.37	1	-0.796	0.069	-0.788	0	0	35	0	3.572	0.113	0	1.283	-0.036	0.012	-0.186	1.147	Low-enantiopurity
7.68	0.875	1.421	1.155	1	0.163	0	35	0	3.572	0.113	0	1.283	-0.036	0.012	-0.186	1.147	Low-enantiopurity
6.1	1	0	0	0	0	1	28	0	2.583	0.153	0	1.42	-0.006	0.017	-0.22	1.355	Low-enantiopurity
6.17	1	0	-1.016	-1.788	0	0	34	5	3.62	0.121	181.469	1.313	0.017	-0.05	0.141	2.614	Low-enantiopurity
6.1	1	0	0	0	0	2	22	2	2.02	0.113	0	1.331	-0.019	0.308	0.408	1.377	High-enantiopurity
6.1	1	0	0	0	0	0	40	0	4.388	0.13	0	1.155	-0.013	0.004	-0.018	1.283	Low-enantiopurity
5.59	0.75	-0.801	-1	-1.33	0	1	26	1	3.58	0.116	0	1.537	0.082	-0.201	0.227	1.052	Low-enantiopurity
6.64	0.667	0	-1.575	0	0	1	27	0	3.342	0.107	0	1.417	-0.024	-0.087	0.143	1.098	Low-enantiopurity
6.64	0.667	0	-1.575	0	0	1	25	0	3.766	0.097	0	1.441	-0.05	-0.081	0.148	1.134	Low-enantiopurity
6.64	0.667	0	-1.575	0	0	0	46	0	2.472	0.126	0	1.207	0.12	-0.002	-0.021	0.884	Low-enantiopurity
6.37	1	0	-1.218	0	0	2	28	0	4.338	0.145	0	1.527	0.041	-0.166	-0.109	0.679	High-enantiopurity
6.37	1	0	-1.218	0	0	0	33	0	4.233	0.1	0	1.298	-0.016	0.016	-0.224	1.164	Low-enantiopurity
6.37	1	0	-1.218	0	0	0	39	0	3.734	0.099	0	1.259	-0.051	0.015	-0.192	1.209	Low-enantiopurity
6.37	1	0	-1.218	0	0	0	18	0	1.436	0.077	0	1.198	0.25	0	0.146	1.125	Low-enantiopurity
6.37	1	0	-1.218	0	0	0	40	0	6.562	0.117	0	1.252	0.141	-0.158	-0.261	0.909	Low-enantiopurity
6.37	1	0	-1.218	0	0	0	103	0	5.288	0.125	0	1.374	0.231	-0.188	0.071	1.191	Low-enantiopurity
7.37	1	-0.796	0.069	-0.788	0	2	40	0	7.68	0.12	0	1.391	0.101	-0.101	0.019	0.589	Low-enantiopurity
7.37	1	-0.796	0.069	-0.788	0	1	17	0	2.324	0.101	0	1.406	-0.047	-0.582	0.003	0.519	Low-enantiopurity
7.68	0.875	1.421	1.155	1	0.163	0	34	0	1.346	0.119	0	1.342	-0.115	0.1	-0.011	1.302	Low-enantiopurity
7.68	0.875	1.421	1.155	1	0.163	0	42	0	2.129	0.104	0	1.285	-0.094	0.084	0.008	1.307	High-enantiopurity
6.37	1	0	-1.218	0	0	0	29	0	3.428	0.11	112.917	1.497	-0.227	-0.054	0.13	1.079	Low-enantiopurity
6.37	1	0	-1.218	0	0	0	116	0	6.925	0.11	256.399	1.242	0.192	0.019	0.1	1.185	Low-enantiopurity
6.37	1	0	-1.218	0	0	0	42	0	2.42	0.128	0	1.231	0.107	0.003	-0.023	0.893	Low-enantiopurity
6.37	1	0	-1.218	0	0	0	27	0	3.299	0.095	0	1.77	-0.384	-0.279	-0.021	0.741	Low-enantiopurity
6.37	1	0	-1.218	0	0	0	43	0	3.808	0.102	0	1.213	-0.025	0.012	-0.216	1.202	High-enantiopurity
6.37	1	0	-1.218	0	0	1	30	0	4.231	0.127	0	1.384	0.013	-0.007	-0.081	1.384	High-enantiopurity
6.37	1	0	-1.218	0	0	0	43	0	3.08	0.133	0	1.325	-0.092	0.031	0.091	1.091	High-enantiopurity
5.59	0.75	-0.801	-1	-1.33	0	1	68	0	4.104	0.103	0	1.266	-0.182	-0.042	-0.025	1.173	Low-enantiopurity
6.1	1	0	0	0	0	2	37	0	4.606	0.1	0	1.396	-0.065	0.586	0.005	0.987	Low-enantiopurity
6.1	1	0	0	0	0	2	24	2	4.034	0.104	0	1.321	-0.261	-0.182	0.555	1.231	Low-enantiopurity
6.1	1	0	0	0	0	2	25	0	3.211	0.117	0	1.48	-0.035	0.49	0.04	0.958	High-enantiopurity
6.1	1	0	0	0	0	2	33	0	3.82	0.111	0	1.416	-0.038	0.461	0.024	0.963	Low-enantiopurity
6.37	1	0	-1.218	0	0	1	24	0	3.252	0.113	0	1.357	-0.031	-0.071	-0.009	0.928	Low-enantiopurity
6.37	1	0	-1.218	0	0	0	44	5	3.877	0.141	226.335	1.314	-0.012	0.012	0.024	2.674	Low-enantiopurity
6.37	1	0	-1.218	0	0	2	25	0	3.211	0.117	0	1.48	-0.035	0.49	0.04	0.958	Low-enantiopurity
6.37	1	0	-1.218	0	0	0	32	0	4.642	0.124	0	1.167	-0.017	0.004	-0.027	1.265	Low-enantiopurity
6.1	1	0	0	0	0	1	22	1	3.691	0.122	80.162	1.337	-0.066	-0.023	-0.005	0.888	Low-enantiopurity
6.1	1	0	0	0	0	0	36	0	3.671	0.121	0	1.278	-0.063	-0.022	-0.003	0.919	Low-enantiopurity
6.1	1	0	0	0	0	0	36	0	4.509	0.126	0	1.161	-0.015	0.004	-0.024	1.274	High-enantiopurity
6.1	1	0	0	0	0	2	28	2	2.585	0.102	0	1.281	-0.091	0.25	0.406	1.349	Low-enantiopurity
6.64	0.667	0	-1.575	0	0	0	44	5	3.877	0.141	226.335	1.314	-0.012	0.012	0.024	2.674	Low-enantiopurity
6.17	1	0	-1.016	-1.788	0	0	103	0	5.288	0.125	0	1.374	0.231	-0.188	0.071	1.191	High-enantiopurity
6.17	1	0	-1.016	-1.788	0	0	32	0	4.642	0.124	0	1.167	-0.017	0.004	-0.027	1.265	Low-enantiopurity
6.17	1	0	-1.016	-1.788	0	0	44	5	3.877	0.141	226.335	1.314	-0.012	0.012	0.024	2.674	Low-enantiopurity
6.17	1	0	-1.016	-1.788	0	0	40	5	3.955	0.131	215.033	1.328	0.009	0.012	0.041	2.636	Low-enantiopurity
6.64	0.667	0	-1.575	0	0	1	30	0	2.737	0.146	0	1.404	-0.006	0.016	-0.214	1.368	Low-enantiopurity
6.37	1	0	-1.218	0	0	4	33	0	3.105	0.13	0	1.52	0.236	-0.085	-0.104	0.791	Low-enantiopurity
6.37	1	0	-1.218	0	0	2	30	0	4.227	0.152	0	1.511	0.039	-0.151	-0.106	0.683	Low-enantiopurity
6.37	1	0	-1.218	0	0	0	84	0	6.377	0.111	190.43	1.456	-0.062	-0.08	-0.082	1.217	Low-enantiopurity
