# Supplementary material for: Hybridizing Feature Selection and Feature Learning Approaches in QSAR Modeling for Drug Discovery
Source: Sci Rep. 2017 May 25;7:2403. doi: 10.1038/s41598-017-02114-3 (PMC5445096; doi:10.1038/s41598-017-02114-3)
Supplement: Supplementary file 28 — M14EE regression [file 41598_2017_2114_MOESM28_ESM.csv]

AMW Sust	PJI2 Sust	EEig12x Sust	EEig09d Sust	EEig11d Sust	GGI8 Sust	nDB Lig	nH Lig	nR09 Lig	TI2 Lig	PW5 Lig	D.Dr08 Lig	AAC Lig	MATS5v Lig	MATS8v Lig	MATS3p Lig	GATS1e Lig	ee
6.37	1	0	-1.218	0	0	0	31	0	4.568	0.097	0	1.31	-0.015	0.024	-0.212	1.17	41
6.17	1	0	-1.016	-1.788	0	0	31	0	3.556	0.105	118.315	1.478	-0.238	-0.046	0.131	1.078	63
7.68	0.875	1.421	1.155	1	0.163	0	42	0	2.129	0.104	0	1.285	-0.094	0.084	0.008	1.307	81
7.68	0.875	1.421	1.155	1	0.163	0	49	0	2.282	0.118	0	1.229	-0.109	0.069	-0.005	1.212	11
6.17	1	0	-1.016	-1.788	0	1	72	0	3.887	0.105	0	1.246	-0.181	-0.046	-0.023	1.173	69
6.64	0.667	0	-1.575	0	0	4	33	0	3.105	0.13	0	1.52	0.236	-0.085	-0.104	0.791	58
5.59	0.75	-0.801	-1	-1.33	0	1	32	1	3.371	0.111	0	1.488	0.047	-0.196	0.195	1.05	87
5.59	0.75	-0.801	-1	-1.33	0	1	34	1	3.371	0.111	0	1.477	-0.067	-0.196	0.281	1.052	52
5.59	0.75	-0.801	-1	-1.33	0	0	127	0	5.576	0.112	0	1.262	0.334	-0.106	0.115	1.163	65
5.59	0.75	-0.801	-1	-1.33	0	0	103	0	5.288	0.125	0	1.374	0.231	-0.188	0.071	1.191	85
5.59	0.75	-0.801	-1	-1.33	0	0	27	0	3.951	0.108	124.477	1.5	-0.225	-0.112	0.133	1.047	63
5.59	0.75	-0.801	-1	-1.33	0	0	29	0	3.428	0.11	112.917	1.497	-0.227	-0.054	0.13	1.079	68
5.59	1	-0.819	-0.706	-1.49	0	0	31	0	3.556	0.105	118.315	1.478	-0.238	-0.046	0.131	1.078	74
5.59	1	-0.819	-0.706	-1.49	0	0	29	0	4.163	0.108	130.46	1.482	-0.222	-0.124	0.132	1.047	69
6.37	1	0	-1.218	0	0	1	38	0	2.262	0.17	0	1.35	0.003	0.009	-0.128	1.412	48
6.37	1	0	-1.218	0	0	0	34	5	3.62	0.121	181.469	1.313	0.017	-0.05	0.141	2.614	57
6.37	1	0	-1.218	0	0	0	78	0	6.122	0.113	182.361	1.454	-0.02	-0.043	-0.065	1.206	70
6.37	1	0	-1.218	0	0	0	116	0	6.925	0.11	256.399	1.242	0.192	0.019	0.1	1.185	39
6.37	1	0	-1.218	0	0	0	118	0	6.84	0.111	261.173	1.238	0.184	0.025	0.102	1.185	74
6.37	1	0	-1.218	0	0	2	33	0	3.82	0.111	0	1.416	-0.038	0.461	0.024	0.963	28
6.37	1	0	-1.218	0	0	2	23	0	4.487	0.131	0	1.604	0.049	-0.181	-0.093	0.675	17
6.37	1	0	-1.218	0	0	2	40	0	7.68	0.12	0	1.391	0.101	-0.101	0.019	0.589	90
6.37	1	0	-1.218	0	0	0	43	0	3.08	0.133	0	1.325	-0.092	0.031	0.091	1.091	51
6.37	1	0	-1.218	0	0	0	62	0	3.058	0.122	0	1.209	-0.145	0.037	0.001	1.203	56
6.37	1	0	-1.218	0	0	0	34	5	4.017	0.119	196.822	1.313	0.011	-0.054	0.152	2.614	1
6.37	1	0	-1.218	0	0	0	29	0	3.801	0.1	0	1.504	-0.149	-0.11	-0.082	0.696	58
6.37	1	0	-1.218	0	0	1	30	0	2.737	0.146	0	1.404	-0.006	0.016	-0.214	1.368	0
6.37	1	0	-1.218	0	0	0	54	0	5.385	0.121	141.196	1.434	0.144	0.007	0.105	1.207	5
6.37	1	0	-1.218	0	0	0	47	0	2.592	0.131	0	1.317	-0.086	0.051	0.089	1.11	48
6.37	1	0	-1.218	0	0	0	54	0	5.385	0.121	141.196	1.434	0.144	0.007	0.105	1.207	12
6.37	1	0	-1.218	0	0	0	35	0	3.586	0.109	0	1.284	-0.019	0.011	-0.185	1.206	87
6.1	1	0	0	0	0	0	70	0	3.28	0.125	0	1.255	-0.212	0.012	-0.004	1.126	4
6.1	1	0	0	0	0	4	41	1	3.253	0.123	0	1.515	-0.03	0.049	0.061	0.624	89
6.1	1	0	0	0	0	0	47	0	2.592	0.131	0	1.317	-0.086	0.051	0.089	1.11	62
6.1	1	0	0	0	0	0	40	0	4.388	0.13	0	1.155	-0.013	0.004	-0.018	1.283	43
6.37	1	0	-1.218	0	0	0	38	5	3.9	0.131	208.124	1.298	-0.001	-0.045	0.124	2.654	81
6.37	1	0	-1.218	0	0	2	32	0	4.217	0.151	0	1.495	0.04	-0.143	-0.102	0.687	77
6.37	1	0	-1.218	0	0	0	29	0	4.163	0.108	130.46	1.482	-0.222	-0.124	0.132	1.047	6
6.37	1	0	-1.218	0	0	1	26	0	4.376	0.121	0	1.41	0.016	-0.008	-0.092	1.362	46
6.37	1	0	-1.218	0	0	0	31	0	3.808	0.102	0	1.313	-0.025	0.012	-0.216	1.202	38
6.37	1	0	-1.218	0	0	2	28	0	4.225	0.144	0	1.527	0.106	-0.484	-0.106	0.679	83
6.37	1	0	-1.218	0	0	2	28	0	4.338	0.145	0	1.527	0.041	-0.166	-0.109	0.679	76
6.37	1	0	-1.218	0	0	0	27	0	3.951	0.108	124.477	1.5	-0.225	-0.112	0.133	1.047	28
6.37	1	0	-1.218	0	0	0	40	5	4.311	0.133	208.848	1.291	0.013	-0.048	0.123	2.673	73
6.37	1	0	-1.218	0	0	1	31	0	4.385	0.102	0	1.412	-0.197	-0.038	-0.173	0.421	41
6.37	1	0	-1.218	0	0	2	26	0	4.308	0.104	0	1.46	-0.067	-0.035	-0.151	0.699	74
6.37	1	0	-1.218	0	0	1	38	0	3.157	0.164	0	1.34	0.006	0	-0.133	1.423	22
6.37	1	0	-1.218	0	0	0	35	0	3.79	0.096	0	1.401	-0.169	-0.077	-0.1	1.13	75
6.37	1	0	-1.218	0	0	0	33	0	3.348	0.111	0	1.297	-0.016	0.009	-0.176	1.173	85
6.37	1	0	-1.218	0	0	0	31	0	4.269	0.104	132.374	1.466	-0.224	-0.147	0.13	1.047	49
6.37	1	0	-1.218	0	0	0	40	5	3.955	0.131	215.033	1.328	0.009	0.012	0.041	2.636	43
6.37	1	0	-1.218	0	0	1	40	0	2.385	0.164	0	1.339	0.003	0.008	-0.127	1.422	46
6.37	1	0	-1.218	0	0	0	148	0	5.673	0.111	355.525	1.242	0.224	-0.111	0.076	1.232	5
6.37	1	0	-1.218	0	0	1	30	0	3.803	0.148	0	1.296	-0.017	-0.014	-0.156	2.367	63
6.37	1	0	-1.218	0	0	0	94	0	6.563	0.123	227.82	1.353	0.12	-0.081	0.067	1.214	33
6.37	1	0	-1.218	0	0	0	94	0	6.563	0.123	227.82	1.353	0.12	-0.081	0.067	1.214	57
6.37	1	0	-1.218	0	0	0	86	0	6.278	0.111	195.204	1.448	-0.064	-0.072	-0.083	1.218	62
6.37	1	0	-1.218	0	0	0	35	0	3.572	0.113	0	1.283	-0.036	0.012	-0.186	1.147	26
6.37	1	0	-1.218	0	0	0	31	0	4.568	0.097	0	1.31	-0.015	0.024	-0.212	1.17	89
6.37	1	0	-1.218	0	0	0	33	0	4.233	0.1	0	1.298	-0.016	0.016	-0.224	1.164	37
6.37	1	0	-1.218	0	0	0	116	0	6.925	0.11	256.399	1.242	0.192	0.019	0.1	1.185	34
6.37	1	0	-1.218	0	0	1	26	0	5.092	0.139	0	1.614	-0.013	-0.023	-0.051	0.565	82
6.37	1	0	-1.218	0	0	1	35	0	2.377	0.154	0	1.378	0.005	0.004	-0.107	1.399	36
6.37	1	0	-1.218	0	0	0	66	0	3.205	0.122	0	1.269	-0.223	0.048	-0.004	1.124	57
6.37	1	0	-1.218	0	0	0	40	5	3.955	0.131	215.033	1.328	0.009	0.012	0.041	2.636	46
6.64	0.667	0	-1.575	0	0	1	40	0	2.385	0.164	0	1.339	0.003	0.008	-0.127	1.422	10
6.64	0.667	0	-1.575	0	0	0	26	5	4.074	0.115	232.239	1.656	0.036	0.189	0.172	0.558	59
6.64	0.667	0	-1.575	0	0	0	40	5	3.922	0.118	221.027	1.499	-0.008	-0.027	0.166	1.279	11
6.64	0.667	0	-1.575	0	0	1	64	0	4.572	0.107	0	1.286	-0.2	-0.06	-0.022	1.152	41
6.64	0.667	0	-1.575	0	0	2	37	0	3.164	0.096	0	1.444	0.205	-0.252	-0.008	0.909	80
6.64	0.667	0	-1.575	0	0	0	40	0	6.562	0.117	0	1.252	0.141	-0.158	-0.261	0.909	71
6.64	0.667	0	-1.575	0	0	0	44	5	3.877	0.141	226.335	1.314	-0.012	0.012	0.024	2.674	2
6.64	0.667	0	-1.575	0	0	0	42	0	2.42	0.128	0	1.231	0.107	0.003	-0.023	0.893	5
6.64	0.667	0	-1.575	0	0	1	30	1	3.431	0.114	0	1.504	0.058	-0.197	0.205	1.051	94
6.37	1	0	-1.218	0	0	0	29	0	3.939	0.094	0	1.329	-0.031	0.012	-0.198	1.199	55
6.64	0.667	0	-1.575	0	0	1	34	1	3.371	0.111	0	1.477	-0.067	-0.196	0.281	1.052	10
6.64	0.667	0	-1.575	0	0	2	33	0	3.073	0.101	0	1.477	0.185	-0.183	-0.001	0.91	27
6.64	0.667	0	-1.575	0	0	0	40	5	3.955	0.131	215.033	1.328	0.009	0.012	0.041	2.636	42
6.64	0.667	0	-1.575	0	0	2	33	0	3.473	0.102	0	1.465	0.162	-0.209	-0.004	0.885	80
6.64	0.667	0	-1.575	0	0	0	35	0	3.572	0.113	0	1.283	-0.036	0.012	-0.186	1.147	10
6.64	0.667	0	-1.575	0	0	2	35	0	3.102	0.099	0	1.46	0.202	-0.237	-0.004	0.909	97
6.37	1	0	-1.218	0	0	0	124	0	5.371	0.121	322.172	1.338	0.174	-0.181	0.063	1.222	85
6.64	0.667	0	-1.575	0	0	2	35	0	3.102	0.099	0	1.46	0.202	-0.237	-0.004	0.909	76
6.64	0.667	0	-1.575	0	0	0	36	0	2.892	0.111	0	1.249	-0.016	0.02	-0.232	0.909	68
6.64	0.667	0	-1.575	0	0	0	32	0	4.642	0.124	0	1.167	-0.017	0.004	-0.027	1.265	51
6.17	1	0	-1.016	-1.788	0	0	26	5	4.074	0.115	232.239	1.656	0.036	0.189	0.172	0.558	77
6.17	1	0	-1.016	-1.788	0	0	40	5	3.922	0.118	221.027	1.499	-0.008	-0.027	0.166	1.279	23
6.17	1	0	-1.016	-1.788	0	0	35	0	3.572	0.113	0	1.283	-0.036	0.012	-0.186	1.147	81
6.17	1	0	-1.016	-1.788	0	0	32	0	4.642	0.124	0	1.167	-0.017	0.004	-0.027	1.265	78
6.17	1	0	-1.016	-1.788	0	2	37	0	4.108	0.105	0	1.389	-0.04	0.45	0.018	0.965	3
6.17	1	0	-1.016	-1.788	0	0	36	0	4.509	0.126	0	1.161	-0.015	0.004	-0.024	1.274	79
6.17	1	0	-1.016	-1.788	0	0	32	0	4.642	0.124	0	1.167	-0.017	0.004	-0.027	1.265	83
6.17	1	0	-1.016	-1.788	0	1	30	0	2.737	0.146	0	1.404	-0.006	0.016	-0.214	1.368	63
6.17	1	0	-1.016	-1.788	0	2	35	0	3.102	0.099	0	1.46	0.202	-0.237	-0.004	0.909	96
6.17	1	0	-1.016	-1.788	0	2	40	0	7.68	0.12	0	1.391	0.101	-0.101	0.019	0.589	77
6.17	1	0	-1.016	-1.788	0	0	40	5	3.955	0.131	215.033	1.328	0.009	0.012	0.041	2.636	65
6.17	1	0	-1.016	-1.788	0	0	44	5	3.877	0.141	226.335	1.314	-0.012	0.012	0.024	2.674	42
6.17	1	0	-1.016	-1.788	0	2	33	0	3.82	0.111	0	1.416	-0.038	0.461	0.024	0.963	22
6.17	1	0	-1.016	-1.788	0	0	40	0	4.388	0.13	0	1.155	-0.013	0.004	-0.018	1.283	42
6.17	1	0	-1.016	-1.788	0	0	127	0	5.576	0.112	0	1.262	0.334	-0.106	0.115	1.163	79
6.17	1	0	-1.016	-1.788	0	0	95	0	4.99	0.113	0	1.462	0.096	-0.234	-0.066	1.201	85
6.17	1	0	-1.016	-1.788	0	0	40	5	4.311	0.133	208.848	1.291	0.013	-0.048	0.123	2.673	94
6.17	1	0	-1.016	-1.788	0	0	32	0	3.684	0.12	143.574	1.373	-0.186	-0.044	-0.306	0.924	24
6.1	1	0	0	0	0	6	37	1	3.926	0.115	0	1.639	0.126	-0.008	0.128	0.753	56
6.1	1	0	0	0	0	6	45	1	5.576	0.12	0	1.557	0.05	0.015	0.127	0.712	11
6.1	1	0	0	0	0	6	33	1	3.686	0.12	0	1.668	0.12	-0.01	0.158	0.758	92
6.1	1	0	0	0	0	8	41	1	5.007	0.118	0	1.672	0.257	-0.057	0.093	0.834	84
6.1	1	0	0	0	0	1	24	0	3.252	0.113	0	1.357	-0.031	-0.071	-0.009	0.928	36
6.1	1	0	0	0	0	6	41	1	4.189	0.124	0	1.604	0.14	-0.005	0.116	0.75	93
6.1	1	0	0	0	0	0	95	0	4.99	0.113	0	1.462	0.096	-0.234	-0.066	1.201	22
6.1	1	0	0	0	0	2	46	0	3.206	0.119	0	1.402	-0.164	-0.014	-0.253	0.909	66
6.1	1	0	0	0	0	0	26	0	4.849	0.1	148.829	1.707	-0.144	-0.096	0.082	0.792	9
6.1	1	0	0	0	0	0	127	0	5.576	0.112	0	1.262	0.334	-0.106	0.115	1.163	44
6.1	1	0	0	0	0	2	50	0	2.054	0.166	0	1.416	-0.054	-0.016	-0.287	1.2	47
6.1	1	0	0	0	0	1	24	0	3.897	0.115	0	1.333	-0.063	-0.023	-0.006	0.913	56
6.1	1	0	0	0	0	1	31	0	4.385	0.102	0	1.412	-0.197	-0.038	-0.173	0.421	4
6.1	1	0	0	0	0	0	29	0	4.163	0.108	130.46	1.482	-0.222	-0.124	0.132	1.047	7
6.1	1	0	0	0	0	2	52	0	3.356	0.117	0	1.364	-0.205	0.001	-0.247	0.913	47
6.1	1	0	0	0	0	2	46	0	2.11	0.175	0	1.436	-0.052	-0.018	-0.292	1.19	9
6.1	1	0	0	0	0	0	20	0	2.799	0.106	0	1.236	-0.145	0.125	0.168	1.007	57
6.1	1	0	0	0	0	0	29	0	3.428	0.11	112.917	1.497	-0.227	-0.054	0.13	1.079	68
6.1	1	0	0	0	0	1	24	1	3.782	0.123	0	1.327	-0.062	-0.02	-0.005	0.891	12
6.1	1	0	0	0	0	2	41	0	2.341	0.151	0	1.438	-0.028	-0.035	-0.284	1.178	44
6.1	1	0	0	0	0	0	31	0	3.556	0.105	118.315	1.478	-0.238	-0.046	0.131	1.078	1
6.1	1	0	0	0	0	0	32	12	2.977	0.157	733.292	1.243	-0.058	0.028	0.011	3.153	15
6.1	1	0	0	0	0	1	27	0	3.342	0.107	0	1.417	-0.024	-0.087	0.143	1.098	71
6.1	1	0	0	0	0	1	54	0	3.558	0.114	0	1.203	-0.052	0.008	-0.122	0.914	77
6.37	1	0	-1.218	0	0	0	27	0	4.233	0.1	0	1.34	-0.016	0.016	-0.224	1.164	70
6.37	1	0	-1.218	0	0	2	35	0	3.102	0.099	0	1.46	0.202	-0.237	-0.004	0.909	85
6.1	1	0	0	0	0	1	22	0	3.883	0.115	0	1.345	-0.067	-0.029	-0.008	0.91	18
6.1	1	0	0	0	0	0	32	0	3.684	0.12	143.574	1.373	-0.186	-0.044	-0.306	0.924	51
6.1	1	0	0	0	0	0	31	0	4.269	0.104	132.374	1.466	-0.224	-0.147	0.13	1.047	46
6.1	1	0	0	0	0	0	32	0	3.684	0.12	143.574	1.373	-0.186	-0.044	-0.306	0.924	45
6.1	1	0	0	0	0	1	54	0	3.6	0.11	0	1.203	-0.053	0.007	-0.12	0.914	57
6.1	1	0	0	0	0	1	27	0	3.342	0.107	0	1.417	-0.024	-0.087	0.143	1.098	79
6.1	1	0	0	0	0	0	50	0	2.875	0.113	0	1.25	-0.14	0.067	0.002	1.239	45
6.1	1	0	0	0	0	0	115	0	6.888	0.112	252.084	1.267	0.192	0.044	0.095	1.181	61
6.1	1	0	0	0	0	4	41	1	3.345	0.125	0	1.508	-0.006	0.049	0.054	0.797	57
6.1	1	0	0	0	0	1	30	0	2.737	0.146	0	1.404	-0.006	0.016	-0.214	1.368	33
6.1	1	0	0	0	0	0	37	0	3.733	0.122	0	1.393	-0.005	-0.125	-0.088	1.053	18
6.1	1	0	0	0	0	4	41	1	4.584	0.122	0	1.483	-0.043	0.075	0.056	0.6	46
6.1	1	0	0	0	0	1	32	0	4.017	0.099	0	1.4	-0.014	0.008	-0.148	1.135	32
6.1	1	0	0	0	0	4	53	1	5.163	0.121	0	1.615	0.069	-0.01	0.124	1.011	92
6.1	1	0	0	0	0	1	27	0	3.342	0.107	0	1.417	-0.024	-0.087	0.143	1.098	85
6.1	1	0	0	0	0	1	22	0	3.883	0.115	0	1.345	-0.067	-0.029	-0.008	0.91	58
6.1	1	0	0	0	0	0	27	0	3.951	0.108	124.477	1.5	-0.225	-0.112	0.133	1.047	5
6.1	1	0	0	0	0	0	46	4	2.967	0.163	233.445	1.207	-0.059	0.029	-0.004	3.17	7
6.1	1	0	0	0	0	0	34	4	2.967	0.163	233.445	1.237	-0.059	0.029	-0.004	3.17	54
6.1	1	0	0	0	0	1	29	0	2.863	0.115	0	1.386	-0.067	-0.012	0.128	1.078	50
6.1	1	0	0	0	0	2	26	0	2.128	0.109	0	1.296	0.013	0.267	0.306	1.357	51
6.1	1	0	0	0	0	1	26	0	4.376	0.121	0	1.41	0.016	-0.008	-0.092	1.362	64
6.1	1	0	0	0	0	0	109	0	6.855	0.129	200.676	1.381	-0.001	-0.044	-0.063	1.168	5
6.1	1	0	0	0	0	0	32	0	4.642	0.124	0	1.167	-0.017	0.004	-0.027	1.265	70
6.1	1	0	0	0	0	1	30	1	3.706	0.117	95.584	1.308	-0.029	-0.019	-0.003	0.891	76
6.1	1	0	0	0	0	2	50	0	2.054	0.166	0	1.416	-0.054	-0.016	-0.287	1.2	32
6.1	1	0	0	0	0	1	30	0	2.737	0.146	0	1.404	-0.006	0.016	-0.214	1.368	82
6.37	1	0	-1.218	0	0	1	72	0	3.887	0.105	0	1.246	-0.181	-0.046	-0.023	1.173	61
6.1	1	0	0	0	0	1	26	0	3.441	0.108	0	1.342	-0.031	-0.061	-0.008	0.932	50
6.37	1	0	-1.218	0	0	1	29	0	2.863	0.115	0	1.386	-0.067	-0.012	0.128	1.078	2
6.1	1	0	0	0	0	0	43	0	3.08	0.133	0	1.325	-0.092	0.031	0.091	1.091	80
6.1	1	0	0	0	0	0	103	0	5.288	0.125	0	1.374	0.231	-0.188	0.071	1.191	55
6.37	1	0	-1.218	0	0	0	35	0	3.586	0.109	0	1.284	-0.019	0.011	-0.185	1.206	25
6.37	1	0	-1.218	0	0	0	47	0	2.592	0.131	0	1.317	-0.086	0.051	0.089	1.11	33
6.37	1	0	-1.218	0	0	0	33	0	3.348	0.111	0	1.297	-0.016	0.009	-0.176	1.173	77
6.37	1	0	-1.218	0	0	4	29	0	2.773	0.121	0	1.576	0.216	-0.122	0.011	0.797	49
6.37	1	0	-1.218	0	0	0	50	0	2.875	0.113	0	1.25	-0.14	0.067	0.002	1.239	36
6.37	1	0	-1.218	0	0	0	95	0	4.99	0.113	0	1.462	0.096	-0.234	-0.066	1.201	21
6.37	1	0	-1.218	0	0	0	32	0	4.642	0.124	0	1.167	-0.017	0.004	-0.027	1.265	16
6.37	1	0	-1.218	0	0	2	37	0	4.108	0.105	0	1.389	-0.04	0.45	0.018	0.965	5
6.37	1	0	-1.218	0	0	0	27	0	4.233	0.1	0	1.34	-0.016	0.016	-0.224	1.164	8
6.37	1	0	-1.218	0	0	0	118	0	6.84	0.111	261.173	1.238	0.184	0.025	0.102	1.185	73
6.37	1	0	-1.218	0	0	0	16	0	2.374	0.13	0	1.236	0.071	0.1	-0.065	0.462	2
6.37	1	0	-1.218	0	0	0	31	0	3.556	0.105	118.315	1.478	-0.238	-0.046	0.131	1.078	16
6.37	1	0	-1.218	0	0	0	52	0	5.499	0.12	136.422	1.444	0.157	-0.011	0.101	1.209	10
6.37	1	0	-1.218	0	0	0	40	5	3.922	0.118	221.027	1.499	-0.008	-0.027	0.166	1.279	22
6.37	1	0	-1.218	0	0	0	26	5	4.074	0.115	232.239	1.656	0.036	0.189	0.172	0.558	65
6.37	1	0	-1.218	0	0	0	36	0	4.131	0.142	0	1.235	-0.013	-0.021	-0.093	2.529	9
6.37	1	0	-1.218	0	0	0	92	0	6.655	0.123	223.046	1.359	0.126	-0.102	0.063	1.216	28
6.64	0.667	0	-1.575	0	0	1	26	1	3.58	0.116	0	1.537	0.082	-0.201	0.227	1.052	88
6.64	0.667	0	-1.575	0	0	0	36	0	4.131	0.142	0	1.235	-0.013	-0.021	-0.093	2.529	6
6.64	0.667	0	-1.575	0	0	0	34	5	4.017	0.119	196.822	1.313	0.011	-0.054	0.152	2.614	12
6.64	0.667	0	-1.575	0	0	0	38	5	3.9	0.131	208.124	1.298	-0.001	-0.045	0.124	2.654	4
6.64	0.667	0	-1.575	0	0	1	32	1	3.371	0.111	0	1.488	0.047	-0.196	0.195	1.05	13
6.64	0.667	0	-1.575	0	0	0	40	5	4.311	0.133	208.848	1.291	0.013	-0.048	0.123	2.673	15
6.64	0.667	0	-1.575	0	0	0	34	5	3.62	0.121	181.469	1.313	0.017	-0.05	0.141	2.614	53
6.17	1	0	-1.016	-1.788	0	0	34	5	4.017	0.119	196.822	1.313	0.011	-0.054	0.152	2.614	1
6.17	1	0	-1.016	-1.788	0	2	25	0	3.211	0.117	0	1.48	-0.035	0.49	0.04	0.958	24
6.37	1	0	-1.218	0	0	0	46	0	2.472	0.126	0	1.207	0.12	-0.002	-0.021	0.884	28
6.37	1	0	-1.218	0	0	1	28	0	3.539	0.15	0	1.306	-0.02	0.004	-0.161	2.348	62
6.17	1	0	-1.016	-1.788	0	0	38	5	3.9	0.131	208.124	1.298	-0.001	-0.045	0.124	2.654	82
6.1	1	0	0	0	0	2	26	0	3.947	0.104	0	1.308	-0.24	-0.139	0.481	1.231	53
6.1	1	0	0	0	0	0	47	0	2.592	0.131	0	1.317	-0.086	0.051	0.089	1.11	44
6.1	1	0	0	0	0	1	29	0	2.863	0.115	0	1.386	-0.067	-0.012	0.128	1.078	56
6.1	1	0	0	0	0	1	24	0	3.252	0.113	0	1.357	-0.031	-0.071	-0.009	0.928	5
6.1	1	0	0	0	0	2	50	0	2.054	0.166	0	1.416	-0.054	-0.016	-0.287	1.2	28
6.1	1	0	0	0	0	6	33	1	3.686	0.12	0	1.668	0.12	-0.01	0.158	0.758	40
6.1	1	0	0	0	0	2	46	0	2.11	0.175	0	1.436	-0.052	-0.018	-0.292	1.19	63
6.1	1	0	0	0	0	1	20	0	2.836	0.116	0	1.391	-0.031	-0.103	-0.012	0.922	20
7.37	1	-0.796	0.069	-0.788	0	0	32	0	3.646	0.13	0	1.129	0.143	-0.022	-0.129	1.331	23
7.68	0.875	1.421	1.155	1	0.163	2	51	0	5.626	0.126	0	1.35	0.202	-0.186	0.073	0.65	96
7.68	0.875	1.421	1.155	1	0.163	0	33	0	2.664	0.114	0	1.318	-0.189	0.093	-0.001	1.2	47
6.1	1	0	0	0	0	2	41	0	2.341	0.151	0	1.438	-0.028	-0.035	-0.284	1.178	56
6.37	1	0	-1.218	0	0	0	66	0	3.205	0.122	0	1.269	-0.223	0.048	-0.004	1.124	65
6.37	1	0	-1.218	0	0	0	33	0	3.688	0.106	0	1.298	-0.021	0.011	-0.232	1.204	85
6.37	1	0	-1.218	0	0	0	26	0	4.849	0.1	148.829	1.707	-0.144	-0.096	0.082	0.792	40
6.37	1	0	-1.218	0	0	0	35	0	3.709	0.107	0	1.401	-0.103	-0.034	-0.402	1.13	94
6.37	1	0	-1.218	0	0	1	27	0	3.342	0.107	0	1.417	-0.024	-0.087	0.143	1.098	7
6.37	1	0	-1.218	0	0	0	86	0	6.447	0.123	214.977	1.376	0.128	-0.085	0.069	1.222	40
7.37	1	-0.796	0.069	-0.788	0	0	28	0	2.232	0.173	0	1.327	-0.014	0.063	-0.174	2.418	19
7.08	0.8	-0.704	0.081	-0.65	0.099	1	17	0	2.324	0.101	0	1.406	-0.047	-0.582	0.003	0.519	70
6.37	1	0	-1.218	0	0	0	51	0	3.255	0.122	0	1.218	-0.162	0.032	-0.003	1.15	34
6.37	1	0	-1.218	0	0	2	30	0	4.325	0.143	0	1.511	0.042	-0.155	-0.105	0.683	61
6.37	1	0	-1.218	0	0	1	30	0	4.077	0.148	0	1.39	0.058	-0.337	-0.136	1.402	65
6.37	1	0	-1.218	0	0	0	62	0	3.058	0.122	0	1.209	-0.145	0.037	0.001	1.203	11
6.37	1	0	-1.218	0	0	2	30	0	3.84	0.146	0	1.485	0.041	-0.115	-0.099	0.686	42
6.37	1	0	-1.218	0	0	0	32	0	4.619	0.122	0	1.269	0.148	-0.012	-0.014	1.11	59
6.37	1	0	-1.218	0	0	0	52	0	5.499	0.12	136.422	1.444	0.157	-0.011	0.101	1.209	31
6.37	1	0	-1.218	0	0	0	92	0	6.655	0.123	223.046	1.359	0.126	-0.102	0.063	1.216	50
6.37	1	0	-1.218	0	0	1	27	0	3.803	0.148	0	1.406	-0.017	-0.014	-0.162	1.377	66
6.37	1	0	-1.218	0	0	0	36	0	2.892	0.111	0	1.249	-0.016	0.02	-0.232	0.909	31
6.37	1	0	-1.218	0	0	0	28	0	2.668	0.104	0	1.175	-0.167	0	0.25	1.439	20
6.37	1	0	-1.218	0	0	0	31	0	3.808	0.102	0	1.313	-0.025	0.012	-0.216	1.202	30
6.64	0.667	0	-1.575	0	0	0	116	0	6.925	0.11	256.399	1.242	0.192	0.019	0.1	1.185	76
6.64	0.667	0	-1.575	0	0	0	40	5	3.955	0.131	215.033	1.328	0.009	0.012	0.041	2.636	55
6.1	1	0	0	0	0	6	41	1	4.297	0.117	0	1.613	0.118	-0.001	0.129	0.749	38
6.1	1	0	0	0	0	1	26	0	3.441	0.108	0	1.342	-0.031	-0.061	-0.008	0.932	40
7.37	1	-0.796	0.069	-0.788	0	0	35	0	3.572	0.113	0	1.283	-0.036	0.012	-0.186	1.147	98
7.68	0.875	1.421	1.155	1	0.163	0	35	0	3.572	0.113	0	1.283	-0.036	0.012	-0.186	1.147	28
6.1	1	0	0	0	0	1	28	0	2.583	0.153	0	1.42	-0.006	0.017	-0.22	1.355	20
6.17	1	0	-1.016	-1.788	0	0	34	5	3.62	0.121	181.469	1.313	0.017	-0.05	0.141	2.614	74
6.1	1	0	0	0	0	2	22	2	2.02	0.113	0	1.331	-0.019	0.308	0.408	1.377	34
6.1	1	0	0	0	0	0	40	0	4.388	0.13	0	1.155	-0.013	0.004	-0.018	1.283	35
5.59	0.75	-0.801	-1	-1.33	0	1	26	1	3.58	0.116	0	1.537	0.082	-0.201	0.227	1.052	81
6.64	0.667	0	-1.575	0	0	1	27	0	3.342	0.107	0	1.417	-0.024	-0.087	0.143	1.098	64
6.64	0.667	0	-1.575	0	0	1	25	0	3.766	0.097	0	1.441	-0.05	-0.081	0.148	1.134	56
6.64	0.667	0	-1.575	0	0	0	46	0	2.472	0.126	0	1.207	0.12	-0.002	-0.021	0.884	15
6.37	1	0	-1.218	0	0	2	28	0	4.338	0.145	0	1.527	0.041	-0.166	-0.109	0.679	73
6.37	1	0	-1.218	0	0	0	33	0	4.233	0.1	0	1.298	-0.016	0.016	-0.224	1.164	28
6.37	1	0	-1.218	0	0	0	39	0	3.734	0.099	0	1.259	-0.051	0.015	-0.192	1.209	4
6.37	1	0	-1.218	0	0	0	18	0	1.436	0.077	0	1.198	0.25	0	0.146	1.125	10
6.37	1	0	-1.218	0	0	0	40	0	6.562	0.117	0	1.252	0.141	-0.158	-0.261	0.909	65
6.37	1	0	-1.218	0	0	0	103	0	5.288	0.125	0	1.374	0.231	-0.188	0.071	1.191	4
7.37	1	-0.796	0.069	-0.788	0	2	40	0	7.68	0.12	0	1.391	0.101	-0.101	0.019	0.589	81
7.37	1	-0.796	0.069	-0.788	0	1	17	0	2.324	0.101	0	1.406	-0.047	-0.582	0.003	0.519	47
7.68	0.875	1.421	1.155	1	0.163	0	34	0	1.346	0.119	0	1.342	-0.115	0.1	-0.011	1.302	48
7.68	0.875	1.421	1.155	1	0.163	0	42	0	2.129	0.104	0	1.285	-0.094	0.084	0.008	1.307	68
6.37	1	0	-1.218	0	0	0	29	0	3.428	0.11	112.917	1.497	-0.227	-0.054	0.13	1.079	24
6.37	1	0	-1.218	0	0	0	116	0	6.925	0.11	256.399	1.242	0.192	0.019	0.1	1.185	45
6.37	1	0	-1.218	0	0	0	42	0	2.42	0.128	0	1.231	0.107	0.003	-0.023	0.893	1
6.37	1	0	-1.218	0	0	0	27	0	3.299	0.095	0	1.77	-0.384	-0.279	-0.021	0.741	29
6.37	1	0	-1.218	0	0	0	43	0	3.808	0.102	0	1.213	-0.025	0.012	-0.216	1.202	28
6.37	1	0	-1.218	0	0	1	30	0	4.231	0.127	0	1.384	0.013	-0.007	-0.081	1.384	0
6.37	1	0	-1.218	0	0	0	43	0	3.08	0.133	0	1.325	-0.092	0.031	0.091	1.091	26
5.59	0.75	-0.801	-1	-1.33	0	1	68	0	4.104	0.103	0	1.266	-0.182	-0.042	-0.025	1.173	89
6.1	1	0	0	0	0	2	37	0	4.606	0.1	0	1.396	-0.065	0.586	0.005	0.987	5
6.1	1	0	0	0	0	2	24	2	4.034	0.104	0	1.321	-0.261	-0.182	0.555	1.231	34
6.1	1	0	0	0	0	2	25	0	3.211	0.117	0	1.48	-0.035	0.49	0.04	0.958	25
6.1	1	0	0	0	0	2	33	0	3.82	0.111	0	1.416	-0.038	0.461	0.024	0.963	45
6.37	1	0	-1.218	0	0	1	24	0	3.252	0.113	0	1.357	-0.031	-0.071	-0.009	0.928	71
6.37	1	0	-1.218	0	0	0	44	5	3.877	0.141	226.335	1.314	-0.012	0.012	0.024	2.674	15
6.37	1	0	-1.218	0	0	2	25	0	3.211	0.117	0	1.48	-0.035	0.49	0.04	0.958	0
6.37	1	0	-1.218	0	0	0	32	0	4.642	0.124	0	1.167	-0.017	0.004	-0.027	1.265	36
6.1	1	0	0	0	0	1	22	1	3.691	0.122	80.162	1.337	-0.066	-0.023	-0.005	0.888	12
6.1	1	0	0	0	0	0	36	0	3.671	0.121	0	1.278	-0.063	-0.022	-0.003	0.919	53
6.1	1	0	0	0	0	0	36	0	4.509	0.126	0	1.161	-0.015	0.004	-0.024	1.274	11
6.1	1	0	0	0	0	2	28	2	2.585	0.102	0	1.281	-0.091	0.25	0.406	1.349	45
6.64	0.667	0	-1.575	0	0	0	44	5	3.877	0.141	226.335	1.314	-0.012	0.012	0.024	2.674	21
6.17	1	0	-1.016	-1.788	0	0	103	0	5.288	0.125	0	1.374	0.231	-0.188	0.071	1.191	86
6.17	1	0	-1.016	-1.788	0	0	32	0	4.642	0.124	0	1.167	-0.017	0.004	-0.027	1.265	91
6.17	1	0	-1.016	-1.788	0	0	44	5	3.877	0.141	226.335	1.314	-0.012	0.012	0.024	2.674	81
6.17	1	0	-1.016	-1.788	0	0	40	5	3.955	0.131	215.033	1.328	0.009	0.012	0.041	2.636	70
6.64	0.667	0	-1.575	0	0	1	30	0	2.737	0.146	0	1.404	-0.006	0.016	-0.214	1.368	68
6.37	1	0	-1.218	0	0	4	33	0	3.105	0.13	0	1.52	0.236	-0.085	-0.104	0.791	49
6.37	1	0	-1.218	0	0	2	30	0	4.227	0.152	0	1.511	0.039	-0.151	-0.106	0.683	68
6.37	1	0	-1.218	0	0	0	84	0	6.377	0.111	190.43	1.456	-0.062	-0.08	-0.082	1.217	6
