# Supplementary material for: Hybridizing Feature Selection and Feature Learning Approaches in QSAR Modeling for Drug Discovery
Source: Sci Rep. 2017 May 25;7:2403. doi: 10.1038/s41598-017-02114-3 (PMC5445096; doi:10.1038/s41598-017-02114-3)
Supplement: Supplementary file 30 — M9EE+CTEE regression [file 41598_2017_2114_MOESM30_ESM.csv]

AMW Sust	EEig11d Sust	JGI6 Sust	TPSA.NO. Lig	Sa	Sb	Sc	Sd	La	Lb	Lc	Ld	Le	Lf	ee
6.37	0	0.04	9.23	0.380536	0.99017	0.347982	0.316376	0.06004	0.129686	0.708314	0.096495	0.091719	0.068011	41
6.17	-1.788	0.028	36.92	0.574547	0.562543	0.957719	0.527541	0.008068	0.976315	0.007188	0.212901	0.025346	0.008483	63
7.68	1	0.008	21.7	0.114544	0.666706	0.023786	0.044209	0.064855	0.735169	0.092183	0.079636	0.056404	0.079429	81
7.68	1	0.008	27.69	0.114544	0.666706	0.023786	0.044209	0.118797	0.058709	0.057619	0.877759	0.038252	0.055859	11
6.17	-1.788	0.028	49.28	0.574547	0.562543	0.957719	0.527541	0.950812	0.001667	0.003437	0.403904	0.001776	0.002698	69
6.64	0	0	72.8	0.4697	0.947692	0.983725	0.458302	0.950812	0.001667	0.003437	0.403904	0.001776	0.002698	58
5.59	-1.33	0.02	58.51	0.973032	0.960411	0.967369	0.883032	0.99984	0.1251	0.044402	0.047015	0.872266	0.052552	87
5.59	-1.33	0.02	51.98	0.973032	0.960411	0.967369	0.883032	0.753861	0.05821	0.035086	0.044076	0.730161	0.039393	52
5.59	-1.33	0.02	95.1	0.973032	0.960411	0.967369	0.883032	0.098911	0.094486	0.265204	0.145675	0.731035	0.077308	65
5.59	-1.33	0.02	132.02	0.973032	0.960411	0.967369	0.883032	0.340199	0.037784	0.043875	0.839406	0.035643	0.040869	85
5.59	-1.33	0.02	36.92	0.973032	0.960411	0.967369	0.883032	0.024416	0.916633	0.036469	0.022906	0.063897	0.024734	63
5.59	-1.33	0.02	36.92	0.973032	0.960411	0.967369	0.883032	0.895552	0.080016	0.101482	0.066651	0.021245	0.017661	68
5.59	-1.49	0.014	36.92	0.968193	0.909882	0.971623	0.952533	0.039871	0.818783	0.024956	0.041077	0.107168	0.036022	74
5.59	-1.49	0.014	36.92	0.968193	0.909882	0.971623	0.952533	0.770205	0.07737	0.07149	0.044034	0.047412	0.058974	69
6.37	0	0.04	21.59	0.380536	0.99017	0.347982	0.316376	0	0.216259	0	0.959609	0.000024	0.129395	48
6.37	0	0.04	3.24	0.380536	0.99017	0.347982	0.316376	0.909102	0.001701	0.001255	0.254838	0.001062	0.875822	57
6.37	0	0.04	83.07	0.380536	0.99017	0.347982	0.316376	0.018559	0.133872	0.001975	0.001165	0.929453	0.001426	70
6.37	0	0.04	83.07	0.380536	0.99017	0.347982	0.316376	0.89321	0.000476	0.003192	0.103122	0.988682	0.928834	39
6.37	0	0.04	83.07	0.380536	0.99017	0.347982	0.316376	0.006266	0.018724	0.003383	0.525695	0.00786	0.988203	74
6.37	0	0.04	43.18	0.380536	0.99017	0.347982	0.316376	0.008068	0.976315	0.007188	0.212901	0.025346	0.008483	28
6.37	0	0.04	52.67	0.380536	0.99017	0.347982	0.316376	0.099779	0.715311	0.00873	0.018211	0.987956	0.003151	17
6.37	0	0.04	58.2	0.380536	0.99017	0.347982	0.316376	0.064835	0.065358	0.009704	0.026158	0.041987	0.812151	90
6.37	0	0.04	46.15	0.380536	0.99017	0.347982	0.316376	0.200858	0.963578	0.009947	0.009112	0.01614	0.007013	51
6.37	0	0.04	21.7	0.380536	0.99017	0.347982	0.316376	0.877602	0.047057	0.013419	0.03445	0.019264	0.073446	56
6.37	0	0.04	3.24	0.380536	0.99017	0.347982	0.316376	0.939415	0.413248	0.01535	0.001167	0.015865	0.000897	1
6.37	0	0.04	9.23	0.380536	0.99017	0.347982	0.316376	0.12422	0.021019	0.015387	0.030741	0.955622	0.040093	58
6.37	0	0.04	21.59	0.380536	0.99017	0.347982	0.316376	0.022075	0.027742	0.020387	0.805872	0.818591	0.020154	0
6.37	0	0.04	83.07	0.380536	0.99017	0.347982	0.316376	0.999956	0.17172	0.021617	0.022229	0.024277	0.903302	5
6.37	0	0.04	46.15	0.380536	0.99017	0.347982	0.316376	0.012115	0.133769	0.021804	0.010933	0.932133	0.020397	48
6.37	0	0.04	83.07	0.380536	0.99017	0.347982	0.316376	0.932185	0.00986	0.022055	0.004266	0.006414	0.429298	12
6.37	0	0.04	9.23	0.380536	0.99017	0.347982	0.316376	0.375652	0.607134	0.022853	0.037306	0.020404	0.175783	87
6.1	0	0	40.16	0.683509	0.36905	0.407719	0.991572	0.013591	0.956834	0.002277	0.002681	0.375419	0.006329	4
6.1	0	0	107.14	0.683509	0.36905	0.407719	0.991572	0.000194	0.000832	0.000581	0.789095	0.11736	0.998405	89
6.1	0	0	46.15	0.683509	0.36905	0.407719	0.991572	0.777802	0.053802	0.000488	0.002264	0.40866	0.009312	62
6.1	0	0	3.24	0.683509	0.36905	0.407719	0.991572	0	0.216259	0	0.959609	0.000024	0.129395	43
6.37	0	0.04	3.24	0.380536	0.99017	0.347982	0.316376	0.65796	0.861266	0.025625	0.026521	0.026475	0.023067	81
6.37	0	0.04	52.67	0.380536	0.99017	0.347982	0.316376	0.804812	0.017085	0.026565	0.023825	0.021579	0.811635	77
6.37	0	0.04	36.92	0.380536	0.99017	0.347982	0.316376	0.030623	0.018716	0.027176	0.037576	0.018653	0.927736	6
6.37	0	0.04	21.59	0.380536	0.99017	0.347982	0.316376	0.948227	0.035326	0.027821	0.040019	0.030006	0.045856	46
6.37	0	0.04	9.23	0.380536	0.99017	0.347982	0.316376	0.050442	0.883327	0.028106	0.056242	0.048507	0.04044	38
6.37	0	0.04	52.67	0.380536	0.99017	0.347982	0.316376	0.019416	0.732353	0.028316	0.037201	0.581895	0.065676	83
6.37	0	0.04	52.67	0.380536	0.99017	0.347982	0.316376	0.045154	0.032242	0.035297	0.023465	0.930086	0.037737	76
6.37	0	0.04	36.92	0.380536	0.99017	0.347982	0.316376	0.024416	0.916633	0.036469	0.022906	0.063897	0.024734	28
6.37	0	0.04	3.24	0.380536	0.99017	0.347982	0.316376	0.017104	0.944656	0.042572	0.029179	0.035843	0.03161	73
6.37	0	0.04	32.59	0.380536	0.99017	0.347982	0.316376	0.340199	0.037784	0.043875	0.839406	0.035643	0.040869	41
6.37	0	0.04	82.26	0.380536	0.99017	0.347982	0.316376	0.042192	0.845999	0.044088	0.069059	0.279252	0.097445	74
6.37	0	0.04	21.59	0.380536	0.99017	0.347982	0.316376	0.99984	0.1251	0.044402	0.047015	0.872266	0.052552	22
6.37	0	0.04	27.69	0.380536	0.99017	0.347982	0.316376	0.054354	0.059379	0.04469	0.83539	0.191168	0.028994	75
6.37	0	0.04	9.23	0.380536	0.99017	0.347982	0.316376	0.040864	0.211775	0.044856	0.355639	0.662644	0.211592	85
6.37	0	0.04	36.92	0.380536	0.99017	0.347982	0.316376	0.861925	0.046393	0.045486	0.960357	0.901659	0.042915	49
6.37	0	0.04	3.24	0.380536	0.99017	0.347982	0.316376	0.061904	0.865455	0.046268	0.074159	0.998463	0.637186	43
6.37	0	0.04	21.59	0.380536	0.99017	0.347982	0.316376	0.049511	0.901604	0.048886	0.051201	0.284546	0.99929	46
6.37	0	0.04	92.3	0.380536	0.99017	0.347982	0.316376	0.202023	0.198405	0.049261	0.093254	0.020636	0.550882	5
6.37	0	0.04	12.36	0.380536	0.99017	0.347982	0.316376	0.65058	0.045593	0.051634	0.594949	0.02588	0.039558	63
6.37	0	0.04	119.99	0.380536	0.99017	0.347982	0.316376	0.053219	0.940382	0.05643	0.057318	0.999611	0.360615	33
6.37	0	0.04	119.99	0.380536	0.99017	0.347982	0.316376	0.136407	0.999843	0.057761	0.056837	0.892772	0.055334	57
6.37	0	0.04	83.07	0.380536	0.99017	0.347982	0.316376	0.063795	0.997566	0.061469	0.068661	0.211821	0.914167	62
6.37	0	0.04	9.23	0.380536	0.99017	0.347982	0.316376	0.076147	0.886171	0.062328	0.989887	0.137011	0.060945	26
6.37	0	0.04	9.23	0.380536	0.99017	0.347982	0.316376	0.107358	0.063765	0.06438	0.599516	0.367041	0.069507	89
6.37	0	0.04	9.23	0.380536	0.99017	0.347982	0.316376	0.107358	0.063765	0.06438	0.599516	0.367041	0.069507	37
6.37	0	0.04	83.07	0.380536	0.99017	0.347982	0.316376	0.636295	0.996285	0.064425	0.046873	0.991142	0.04886	34
6.37	0	0.04	12.36	0.380536	0.99017	0.347982	0.316376	0.594514	0.204866	0.078713	0.091645	0.059992	0.066666	82
6.37	0	0.04	21.59	0.380536	0.99017	0.347982	0.316376	0.283565	0.110766	0.080245	0.142637	0.377471	0.067891	36
6.37	0	0.04	40.16	0.380536	0.99017	0.347982	0.316376	0.943388	0.029681	0.082096	0.031467	0.042352	0.027436	57
6.37	0	0.04	3.24	0.380536	0.99017	0.347982	0.316376	0.05283	0.999806	0.082395	0.681978	0.070738	0.057381	46
6.64	0	0	21.59	0.4697	0.947692	0.983725	0.458302	0.058875	0.058234	0.99982	0.124852	0.682986	0.055203	10
6.64	0	0	3.24	0.4697	0.947692	0.983725	0.458302	0.056921	0.082313	0.999709	0.119968	0.081532	0.696675	59
6.64	0	0	40.16	0.4697	0.947692	0.983725	0.458302	0.084242	0.103889	0.988127	0.159608	0.999569	0.085243	11
6.64	0	0	49.28	0.4697	0.947692	0.983725	0.458302	0.004451	0.275438	0.976232	0.002521	0.005108	0.002607	41
6.64	0	0	51.13	0.4697	0.947692	0.983725	0.458302	0.030866	0.022799	0.935296	0.034843	0.03558	0.099611	80
6.64	0	0	18.46	0.4697	0.947692	0.983725	0.458302	0.005723	0.453371	0.932965	0.003785	0.001528	0.003344	71
6.64	0	0	3.24	0.4697	0.947692	0.983725	0.458302	0.013653	0.5229	0.91079	0.026025	0.014132	0.014379	2
6.64	0	0	18.46	0.4697	0.947692	0.983725	0.458302	0.020799	0.077251	0.873901	0.047114	0.180866	0.056745	5
6.64	0	0	58.51	0.4697	0.947692	0.983725	0.458302	0.033263	0.037476	0.668905	0.588202	0.073002	0.036103	94
6.37	0	0.04	9.23	0.380536	0.99017	0.347982	0.316376	0.045916	0.329829	0.847879	0.028201	0.029091	0.035822	55
6.64	0	0	51.98	0.4697	0.947692	0.983725	0.458302	0.901262	0.026732	0.164958	0.027746	0.999858	0.027434	10
6.64	0	0	51.13	0.4697	0.947692	0.983725	0.458302	0.642521	0.001531	0.098295	0.002356	0.00238	0.908574	27
6.64	0	0	3.24	0.4697	0.947692	0.983725	0.458302	0.05283	0.999806	0.082395	0.681978	0.070738	0.057381	42
6.64	0	0	51.13	0.4697	0.947692	0.983725	0.458302	0.010238	0.041484	0.075216	0.069996	0.864168	0.021295	80
6.64	0	0	9.23	0.4697	0.947692	0.983725	0.458302	0.067119	0.087153	0.071041	0.862218	0.046267	0.051031	10
6.64	0	0	51.13	0.4697	0.947692	0.983725	0.458302	0.99953	0.071899	0.069352	0.062297	0.061929	0.731565	97
6.37	0	0.04	129.22	0.380536	0.99017	0.347982	0.316376	0.04047	0.9999	0.892761	0.047898	0.153743	0.042541	85
6.64	0	0	51.13	0.4697	0.947692	0.983725	0.458302	0.053462	0.110359	0.0651	0.056769	0.074222	0.907097	76
6.64	0	0	9.23	0.4697	0.947692	0.983725	0.458302	0.047835	0.834125	0.057256	0.033012	0.082167	0.100134	68
6.64	0	0	3.24	0.4697	0.947692	0.983725	0.458302	0.028705	0.185303	0.03096	0.054096	0.036718	0.907829	51
6.17	-1.788	0.028	3.24	0.574547	0.562543	0.957719	0.527541	0.056921	0.082313	0.999709	0.119968	0.081532	0.696675	77
6.17	-1.788	0.028	40.16	0.574547	0.562543	0.957719	0.527541	0.084242	0.103889	0.988127	0.159608	0.999569	0.085243	23
6.17	-1.788	0.028	9.23	0.574547	0.562543	0.957719	0.527541	0.004451	0.275438	0.976232	0.002521	0.005108	0.002607	81
6.17	-1.788	0.028	3.24	0.574547	0.562543	0.957719	0.527541	0.030866	0.022799	0.935296	0.034843	0.03558	0.099611	78
6.17	-1.788	0.028	43.18	0.574547	0.562543	0.957719	0.527541	0.013653	0.5229	0.91079	0.026025	0.014132	0.014379	3
6.17	-1.788	0.028	3.24	0.574547	0.562543	0.957719	0.527541	0.036011	0.023446	0.866481	0.050798	0.034945	0.058391	79
6.17	-1.788	0.028	3.24	0.574547	0.562543	0.957719	0.527541	0.036011	0.023446	0.866481	0.050798	0.034945	0.058391	83
6.17	-1.788	0.028	21.59	0.574547	0.562543	0.957719	0.527541	0.016109	0.019026	0.744235	0.014962	0.016421	0.77451	63
6.17	-1.788	0.028	51.13	0.574547	0.562543	0.957719	0.527541	0.033263	0.037476	0.668905	0.588202	0.073002	0.036103	96
6.17	-1.788	0.028	58.2	0.574547	0.562543	0.957719	0.527541	0.642521	0.001531	0.098295	0.002356	0.00238	0.908574	77
6.17	-1.788	0.028	3.24	0.574547	0.562543	0.957719	0.527541	0.05283	0.999806	0.082395	0.681978	0.070738	0.057381	65
6.17	-1.788	0.028	3.24	0.574547	0.562543	0.957719	0.527541	0.99984	0.1251	0.044402	0.047015	0.872266	0.052552	42
6.17	-1.788	0.028	43.18	0.574547	0.562543	0.957719	0.527541	0.039524	0.752502	0.041241	0.985915	0.05305	0.995489	22
6.17	-1.788	0.028	3.24	0.574547	0.562543	0.957719	0.527541	0.028705	0.185303	0.03096	0.054096	0.036718	0.907829	42
6.17	-1.788	0.028	95.1	0.574547	0.562543	0.957719	0.527541	0.042658	0.759784	0.030697	0.054781	0.039967	0.149874	79
6.17	-1.788	0.028	95.1	0.574547	0.562543	0.957719	0.527541	0.948227	0.035326	0.027821	0.040019	0.030006	0.045856	85
6.17	-1.788	0.028	3.24	0.574547	0.562543	0.957719	0.527541	0.65796	0.861266	0.025625	0.026521	0.026475	0.023067	94
6.17	-1.788	0.028	27.69	0.574547	0.562543	0.957719	0.527541	0.022075	0.027742	0.020387	0.805872	0.818591	0.020154	24
6.1	0	0	159.74	0.683509	0.36905	0.407719	0.991572	0.077487	0.874701	0.999598	0.086899	0.127297	0.07053	56
6.1	0	0	159.74	0.683509	0.36905	0.407719	0.991572	0.012295	0.022119	0.993505	0.024068	0.67925	0.032684	11
6.1	0	0	159.74	0.683509	0.36905	0.407719	0.991572	0.066679	0.124443	0.989589	0.908529	0.049645	0.049847	92
6.1	0	0	212.34	0.683509	0.36905	0.407719	0.991572	0.043747	0.689584	0.988315	0.992394	0.032737	0.041483	84
6.1	0	0	21.59	0.683509	0.36905	0.407719	0.991572	0.084045	0.104197	0.988119	0.169185	0.999652	0.085128	36
6.1	0	0	142.16	0.683509	0.36905	0.407719	0.991572	0.004135	0.004912	0.980149	0.009274	0.008401	0.242515	93
6.1	0	0	95.1	0.683509	0.36905	0.407719	0.991572	0.007236	0.006518	0.958295	0.004522	0.003089	0.44547	22
6.1	0	0	47.89	0.683509	0.36905	0.407719	0.991572	0.020156	0.038251	0.936471	0.01672	0.009037	0.020236	66
6.1	0	0	36.92	0.683509	0.36905	0.407719	0.991572	0.026009	0.128481	0.923504	0.047151	0.03416	0.036682	9
6.1	0	0	95.1	0.683509	0.36905	0.407719	0.991572	0.008169	0.045562	0.678061	0.025692	0.024729	0.785796	44
6.1	0	0	43.18	0.683509	0.36905	0.407719	0.991572	0.835763	0.480321	0.354727	0.753635	0.884275	0.365741	47
6.1	0	0	21.59	0.683509	0.36905	0.407719	0.991572	0.164269	0.095263	0.332911	0.115622	0.108905	0.184489	56
6.1	0	0	32.59	0.683509	0.36905	0.407719	0.991572	0.098911	0.094486	0.265204	0.145675	0.731035	0.077308	4
6.1	0	0	36.92	0.683509	0.36905	0.407719	0.991572	0.003614	0.004042	0.225676	0.004262	0.981195	0.007176	7
6.1	0	0	47.89	0.683509	0.36905	0.407719	0.991572	0.217199	0.119323	0.189278	0.287551	0.115592	0.106774	47
6.1	0	0	43.18	0.683509	0.36905	0.407719	0.991572	0.002837	0.001511	0.113968	0.76507	0.998585	0.002114	9
6.1	0	0	24.06	0.683509	0.36905	0.407719	0.991572	0.046003	0.57931	0.107571	0.035979	0.134204	0.01954	57
6.1	0	0	36.92	0.683509	0.36905	0.407719	0.991572	0.895552	0.080016	0.101482	0.066651	0.021245	0.017661	68
6.1	0	0	21.59	0.683509	0.36905	0.407719	0.991572	0.002378	0.00182	0.088549	0.692702	0.997716	0.00245	12
6.1	0	0	43.18	0.683509	0.36905	0.407719	0.991572	0.108949	0.066945	0.083659	0.885094	0.029345	0.052958	44
6.1	0	0	36.92	0.683509	0.36905	0.407719	0.991572	0.745795	0.069527	0.083319	0.088593	0.073122	0.062438	1
6.1	0	0	0	0.683509	0.36905	0.407719	0.991572	0.283565	0.110766	0.080245	0.142637	0.377471	0.067891	15
6.1	0	0	24.83	0.683509	0.36905	0.407719	0.991572	0.770205	0.07737	0.07149	0.044034	0.047412	0.058974	71
6.1	0	0	21.59	0.683509	0.36905	0.407719	0.991572	0.770205	0.07737	0.07149	0.044034	0.047412	0.058974	77
6.37	0	0.04	9.23	0.380536	0.99017	0.347982	0.316376	0.04048	0.031142	0.934467	0.030928	0.036926	0.036076	70
6.37	0	0.04	51.13	0.380536	0.99017	0.347982	0.316376	0.030866	0.022799	0.935296	0.034843	0.03558	0.099611	85
6.1	0	0	21.59	0.683509	0.36905	0.407719	0.991572	0.030425	0.030764	0.06622	0.052722	0.020956	0.897366	18
6.1	0	0	27.69	0.683509	0.36905	0.407719	0.991572	0.999793	0.87024	0.065249	0.080829	0.061067	0.114574	51
6.1	0	0	36.92	0.683509	0.36905	0.407719	0.991572	0.033899	0.039612	0.060681	0.769786	0.990637	0.99201	46
6.1	0	0	27.69	0.683509	0.36905	0.407719	0.991572	0.049511	0.901604	0.048886	0.051201	0.284546	0.99929	45
6.1	0	0	21.59	0.683509	0.36905	0.407719	0.991572	0.049717	0.046962	0.047313	0.045614	0.842014	0.052063	57
6.1	0	0	24.83	0.683509	0.36905	0.407719	0.991572	0.049717	0.046962	0.047313	0.045614	0.842014	0.052063	79
6.1	0	0	21.7	0.683509	0.36905	0.407719	0.991572	0.861925	0.046393	0.045486	0.960357	0.901659	0.042915	45
6.1	0	0	85.87	0.683509	0.36905	0.407719	0.991572	0.99984	0.1251	0.044402	0.047015	0.872266	0.052552	61
6.1	0	0	92.12	0.683509	0.36905	0.407719	0.991572	0.042192	0.845999	0.044088	0.069059	0.279252	0.097445	57
6.1	0	0	21.59	0.683509	0.36905	0.407719	0.991572	0.814469	0.086644	0.044068	0.038929	0.04779	0.997344	33
6.1	0	0	24.94	0.683509	0.36905	0.407719	0.991572	0.340199	0.037784	0.043875	0.839406	0.035643	0.040869	18
6.1	0	0	107.14	0.683509	0.36905	0.407719	0.991572	0.922944	0.050231	0.042053	0.955228	0.048896	0.953262	46
6.1	0	0	21.59	0.683509	0.36905	0.407719	0.991572	0.039524	0.752502	0.041241	0.985915	0.05305	0.995489	32
6.1	0	0	180.98	0.683509	0.36905	0.407719	0.991572	0.936044	0.882688	0.040843	0.046043	0.0475	0.974898	92
6.1	0	0	24.83	0.683509	0.36905	0.407719	0.991572	0.892661	0.02491	0.040043	0.026552	0.489422	0.024643	85
6.1	0	0	21.59	0.683509	0.36905	0.407719	0.991572	0.039071	0.030023	0.036877	0.927281	0.02841	0.043951	58
6.1	0	0	36.92	0.683509	0.36905	0.407719	0.991572	0.024416	0.916633	0.036469	0.022906	0.063897	0.024734	5
6.1	0	0	0	0.683509	0.36905	0.407719	0.991572	0.753861	0.05821	0.035086	0.044076	0.730161	0.039393	7
6.1	0	0	0	0.683509	0.36905	0.407719	0.991572	0.50236	0.035217	0.034073	0.49483	0.083016	0.130812	54
6.1	0	0	24.83	0.683509	0.36905	0.407719	0.991572	0.034708	0.500426	0.033355	0.821016	0.028858	0.028302	50
6.1	0	0	31.2	0.683509	0.36905	0.407719	0.991572	0.028705	0.185303	0.03096	0.054096	0.036718	0.907829	51
6.1	0	0	21.59	0.683509	0.36905	0.407719	0.991572	0.042658	0.759784	0.030697	0.054781	0.039967	0.149874	64
6.1	0	0	85.87	0.683509	0.36905	0.407719	0.991572	0.908382	0.020747	0.026231	0.023282	0.02338	0.024546	5
6.1	0	0	3.24	0.683509	0.36905	0.407719	0.991572	0.022626	0.051099	0.026093	0.903545	0.030201	0.112079	70
6.1	0	0	21.59	0.683509	0.36905	0.407719	0.991572	0.021311	0.928874	0.025926	0.024982	0.025392	0.020216	76
6.1	0	0	43.18	0.683509	0.36905	0.407719	0.991572	0.017015	0.792745	0.025902	0.746635	0.014738	0.038001	32
6.1	0	0	21.59	0.683509	0.36905	0.407719	0.991572	0.039871	0.818783	0.024956	0.041077	0.107168	0.036022	82
6.37	0	0.04	49.28	0.380536	0.99017	0.347982	0.316376	0.004451	0.275438	0.976232	0.002521	0.005108	0.002607	61
6.1	0	0	21.59	0.683509	0.36905	0.407719	0.991572	0.010543	0.020646	0.01406	0.010121	0.804938	0.67355	50
6.37	0	0.04	24.83	0.380536	0.99017	0.347982	0.316376	0.628443	0.825326	0.291672	0.847179	0.776011	0.889201	2
6.1	0	0	46.15	0.683509	0.36905	0.407719	0.991572	0.877602	0.047057	0.013419	0.03445	0.019264	0.073446	80
6.1	0	0	132.02	0.683509	0.36905	0.407719	0.991572	0.021813	0.767071	0.021505	0.74449	0.022696	0.010679	55
6.37	0	0.04	9.23	0.380536	0.99017	0.347982	0.316376	0.055661	0.771861	0.082662	0.056043	0.052406	0.307657	25
6.37	0	0.04	46.15	0.380536	0.99017	0.347982	0.316376	0.745795	0.069527	0.083319	0.088593	0.073122	0.062438	33
6.37	0	0.04	9.23	0.380536	0.99017	0.347982	0.316376	0.013749	0.030903	0.089755	0.112897	0.867344	0.074311	77
6.37	0	0.04	72.8	0.380536	0.99017	0.347982	0.316376	0.642521	0.001531	0.098295	0.002356	0.00238	0.908574	49
6.37	0	0.04	21.7	0.380536	0.99017	0.347982	0.316376	0.003614	0.004042	0.225676	0.004262	0.981195	0.007176	36
6.37	0	0.04	95.1	0.380536	0.99017	0.347982	0.316376	0.098911	0.094486	0.265204	0.145675	0.731035	0.077308	21
6.37	0	0.04	3.24	0.380536	0.99017	0.347982	0.316376	0.835763	0.480321	0.354727	0.753635	0.884275	0.365741	16
6.37	0	0.04	43.18	0.380536	0.99017	0.347982	0.316376	0.803207	0.278904	0.429912	0.923333	0.667715	0.298926	5
6.37	0	0.04	9.23	0.380536	0.99017	0.347982	0.316376	0.084642	0.193647	0.60118	0.132942	0.084737	0.096463	8
6.37	0	0.04	83.07	0.380536	0.99017	0.347982	0.316376	0.995691	0.99294	0.607237	0.06289	0.050596	0.058971	73
6.37	0	0.04	52.04	0.380536	0.99017	0.347982	0.316376	0.013653	0.5229	0.91079	0.026025	0.014132	0.014379	2
6.37	0	0.04	36.92	0.380536	0.99017	0.347982	0.316376	0.026009	0.128481	0.923504	0.047151	0.03416	0.036682	16
6.37	0	0.04	83.07	0.380536	0.99017	0.347982	0.316376	0.009498	0.008469	0.986599	0.336992	0.005843	0.004675	10
6.37	0	0.04	40.16	0.380536	0.99017	0.347982	0.316376	0.084242	0.103889	0.988127	0.159608	0.999569	0.085243	22
6.37	0	0.04	3.24	0.380536	0.99017	0.347982	0.316376	0.056921	0.082313	0.999709	0.119968	0.081532	0.696675	65
6.37	0	0.04	3.24	0.380536	0.99017	0.347982	0.316376	0.058875	0.058234	0.99982	0.124852	0.682986	0.055203	9
6.37	0	0.04	119.99	0.380536	0.99017	0.347982	0.316376	0.075685	0.066952	0.999987	0.059653	0.884745	0.069031	28
6.64	0	0	58.51	0.4697	0.947692	0.983725	0.458302	0.65796	0.861266	0.025625	0.026521	0.026475	0.023067	88
6.64	0	0	3.24	0.4697	0.947692	0.983725	0.458302	0.022075	0.027742	0.020387	0.805872	0.818591	0.020154	6
6.64	0	0	3.24	0.4697	0.947692	0.983725	0.458302	0.939415	0.413248	0.01535	0.001167	0.015865	0.000897	12
6.64	0	0	3.24	0.4697	0.947692	0.983725	0.458302	0.010543	0.020646	0.01406	0.010121	0.804938	0.67355	4
6.64	0	0	58.51	0.4697	0.947692	0.983725	0.458302	0.099779	0.715311	0.00873	0.018211	0.987956	0.003151	13
6.64	0	0	3.24	0.4697	0.947692	0.983725	0.458302	0.008068	0.976315	0.007188	0.212901	0.025346	0.008483	15
6.64	0	0	3.24	0.4697	0.947692	0.983725	0.458302	0.909102	0.001701	0.001255	0.254838	0.001062	0.875822	53
6.17	-1.788	0.028	3.24	0.574547	0.562543	0.957719	0.527541	0.939415	0.413248	0.01535	0.001167	0.015865	0.000897	1
6.17	-1.788	0.028	43.18	0.574547	0.562543	0.957719	0.527541	0.010543	0.020646	0.01406	0.010121	0.804938	0.67355	24
6.37	0	0.04	18.46	0.380536	0.99017	0.347982	0.316376	0.016109	0.019026	0.744235	0.014962	0.016421	0.77451	28
6.37	0	0.04	12.36	0.380536	0.99017	0.347982	0.316376	0.012691	0.048625	0.759072	0.012532	0.011516	0.749942	62
6.17	-1.788	0.028	3.24	0.574547	0.562543	0.957719	0.527541	0	0.216259	0	0.959609	0.000024	0.129395	82
6.1	0	0	31.2	0.683509	0.36905	0.407719	0.991572	0.022075	0.027742	0.020387	0.805872	0.818591	0.020154	53
6.1	0	0	46.15	0.683509	0.36905	0.407719	0.991572	0.366447	0.016822	0.012462	0.813772	0.02816	0.127713	44
6.1	0	0	24.83	0.683509	0.36905	0.407719	0.991572	0.05938	0.007543	0.009086	0.022611	0.921363	0.005932	56
6.1	0	0	21.59	0.683509	0.36905	0.407719	0.991572	0.008068	0.976315	0.007188	0.212901	0.025346	0.008483	5
6.1	0	0	43.18	0.683509	0.36905	0.407719	0.991572	0.00453	0.004333	0.005959	0.386661	0.004585	0.970549	28
6.1	0	0	159.74	0.683509	0.36905	0.407719	0.991572	0.863074	0.005116	0.005504	0.00331	0.897292	0.218966	40
6.1	0	0	43.18	0.683509	0.36905	0.407719	0.991572	0.198507	0.694963	0.003904	0.004125	0.00522	0.929742	63
6.1	0	0	21.59	0.683509	0.36905	0.407719	0.991572	0.431438	0.002523	0.003213	0.012076	0.930637	0.012726	20
7.37	-0.788	0.016	0	0.735729	0.963263	0.183061	0.359775	0.00298	0.003365	0.003325	0.401762	0.947547	0.00237	23
7.68	1	0.008	61.44	0.114544	0.666706	0.023786	0.044209	0.856817	0.095544	0.099733	0.999955	0.129809	0.096576	96
7.68	1	0.008	27.69	0.114544	0.666706	0.023786	0.044209	0.00298	0.003365	0.003325	0.401762	0.947547	0.00237	47
6.1	0	0	43.18	0.683509	0.36905	0.407719	0.991572	0.966637	0.854908	0.852988	0.295605	0.918643	0.414603	56
6.37	0	0.04	40.16	0.380536	0.99017	0.347982	0.316376	0.042658	0.759784	0.030697	0.054781	0.039967	0.149874	65
6.37	0	0.04	9.23	0.380536	0.99017	0.347982	0.316376	0.034644	0.026364	0.030783	0.027874	0.035023	0.89458	85
6.37	0	0.04	36.92	0.380536	0.99017	0.347982	0.316376	0.033899	0.039612	0.060681	0.769786	0.990637	0.99201	40
6.37	0	0.04	27.69	0.380536	0.99017	0.347982	0.316376	0.033263	0.037476	0.668905	0.588202	0.073002	0.036103	94
6.37	0	0.04	24.83	0.380536	0.99017	0.347982	0.316376	0.744761	0.024285	0.031292	0.035494	0.761224	0.037884	7
6.37	0	0.04	119.99	0.380536	0.99017	0.347982	0.316376	0.921414	0.999443	0.032025	0.03746	0.287185	0.037843	40
7.37	-0.788	0.016	3.24	0.735729	0.963263	0.183061	0.359775	0.058637	0.106212	0.113446	0.05951	0.039058	0.731104	19
7.08	-0.65	0.047	37.3	0.691044	0.970705	0.973463	0.639898	0.86288	0.748805	0.477505	0.335314	0.861382	0.796047	70
6.37	0	0.04	27.69	0.380536	0.99017	0.347982	0.316376	0.013591	0.956834	0.002277	0.002681	0.375419	0.006329	34
6.37	0	0.04	52.67	0.380536	0.99017	0.347982	0.316376	0.104548	0.682919	0.007829	0.022061	0.01509	0.749686	61
6.37	0	0.04	21.59	0.380536	0.99017	0.347982	0.316376	0.015433	0.07455	0.010449	0.012748	0.012701	0.930216	65
6.37	0	0.04	21.7	0.380536	0.99017	0.347982	0.316376	0.366447	0.016822	0.012462	0.813772	0.02816	0.127713	11
6.37	0	0.04	52.67	0.380536	0.99017	0.347982	0.316376	0.861396	0.011097	0.01608	0.026359	0.028036	0.015987	42
6.37	0	0.04	18.46	0.380536	0.99017	0.347982	0.316376	0.866249	0.011241	0.016237	0.026329	0.027927	0.016112	59
6.37	0	0.04	83.07	0.380536	0.99017	0.347982	0.316376	0.999956	0.17172	0.021617	0.022229	0.024277	0.903302	31
6.37	0	0.04	119.99	0.380536	0.99017	0.347982	0.316376	0.999956	0.17172	0.021617	0.022229	0.024277	0.903302	50
6.37	0	0.04	12.36	0.380536	0.99017	0.347982	0.316376	0.018416	0.934036	0.022012	0.014133	0.622776	0.025883	66
6.37	0	0.04	9.23	0.380536	0.99017	0.347982	0.316376	0.040659	0.020186	0.026475	0.022754	0.921716	0.025242	31
6.37	0	0.04	0	0.380536	0.99017	0.347982	0.316376	0.017191	0.775469	0.028918	0.760296	0.037064	0.029832	20
6.37	0	0.04	9.23	0.380536	0.99017	0.347982	0.316376	0.056341	0.901055	0.05762	0.08182	0.045214	0.042758	30
6.64	0	0	83.07	0.4697	0.947692	0.983725	0.458302	0.046618	0.109327	0.050081	0.06712	0.052741	0.860294	76
6.64	0	0	3.24	0.4697	0.947692	0.983725	0.458302	0.061904	0.865455	0.046268	0.074159	0.998463	0.637186	55
6.1	0	0	159.74	0.683509	0.36905	0.407719	0.991572	0.047555	0.033952	0.833848	0.996858	0.055763	0.033644	38
6.1	0	0	21.59	0.683509	0.36905	0.407719	0.991572	0.020513	0.088593	0.791272	0.244928	0.021838	0.066991	40
7.37	-0.788	0.016	9.23	0.735729	0.963263	0.183061	0.359775	0.033263	0.037476	0.668905	0.588202	0.073002	0.036103	98
7.68	1	0.008	9.23	0.114544	0.666706	0.023786	0.044209	0.984106	0.951848	0.984321	0.946597	0.977716	0.899049	28
6.1	0	0	21.59	0.683509	0.36905	0.407719	0.991572	0.067215	0.328869	0.998036	0.067751	0.056101	0.936562	20
6.17	-1.788	0.028	3.24	0.574547	0.562543	0.957719	0.527541	0.909102	0.001701	0.001255	0.254838	0.001062	0.875822	74
6.1	0	0	31.2	0.683509	0.36905	0.407719	0.991572	0.036011	0.023446	0.866481	0.050798	0.034945	0.058391	34
6.1	0	0	3.24	0.683509	0.36905	0.407719	0.991572	0.036011	0.023446	0.866481	0.050798	0.034945	0.058391	35
5.59	-1.33	0.02	58.51	0.973032	0.960411	0.967369	0.883032	0.049511	0.901604	0.048886	0.051201	0.284546	0.99929	81
6.64	0	0	24.83	0.4697	0.947692	0.983725	0.458302	0.036011	0.023446	0.866481	0.050798	0.034945	0.058391	64
6.64	0	0	24.83	0.4697	0.947692	0.983725	0.458302	0.036011	0.023446	0.866481	0.050798	0.034945	0.058391	56
6.64	0	0	18.46	0.4697	0.947692	0.983725	0.458302	0.016109	0.019026	0.744235	0.014962	0.016421	0.77451	15
6.37	0	0.04	52.67	0.380536	0.99017	0.347982	0.316376	0.019004	0.018841	0.636263	0.84333	0.022023	0.027058	73
6.37	0	0.04	9.23	0.380536	0.99017	0.347982	0.316376	0.048264	0.420756	0.639328	0.07187	0.071987	0.071919	28
6.37	0	0.04	9.23	0.380536	0.99017	0.347982	0.316376	0.009421	0.016323	0.679154	0.008882	0.928032	0.169808	4
6.37	0	0.04	24.06	0.380536	0.99017	0.347982	0.316376	0.848645	0.800349	0.849814	0.926715	0.865863	0.858906	10
6.37	0	0.04	18.46	0.380536	0.99017	0.347982	0.316376	0.036011	0.023446	0.866481	0.050798	0.034945	0.058391	65
6.37	0	0.04	132.02	0.380536	0.99017	0.347982	0.316376	0.753861	0.05821	0.035086	0.044076	0.730161	0.039393	4
7.37	-0.788	0.016	58.2	0.735729	0.963263	0.183061	0.359775	0.002215	0.002712	0.002364	0.973588	0.006079	0.401409	81
7.37	-0.788	0.016	37.3	0.735729	0.963263	0.183061	0.359775	0.86288	0.748805	0.477505	0.335314	0.861382	0.796047	47
7.68	1	0.008	21.7	0.114544	0.666706	0.023786	0.044209	0.003847	0.003479	0.007167	0.003988	0.962665	0.03756	48
7.68	1	0.008	21.7	0.114544	0.666706	0.023786	0.044209	0.685096	0.049335	0.033208	0.651092	0.027155	0.074198	68
6.37	0	0.04	36.92	0.380536	0.99017	0.347982	0.316376	0.895552	0.080016	0.101482	0.066651	0.021245	0.017661	24
6.37	0	0.04	83.07	0.380536	0.99017	0.347982	0.316376	0.056654	0.063923	0.157579	0.066427	0.846778	0.999366	45
6.37	0	0.04	18.46	0.380536	0.99017	0.347982	0.316376	0.901262	0.026732	0.164958	0.027746	0.999858	0.027434	1
6.37	0	0.04	9.23	0.380536	0.99017	0.347982	0.316376	0.008071	0.908722	0.182445	0.008403	0.999941	0.008101	29
6.37	0	0.04	9.23	0.380536	0.99017	0.347982	0.316376	0.008071	0.908722	0.182445	0.008403	0.999941	0.008101	28
6.37	0	0.04	21.59	0.380536	0.99017	0.347982	0.316376	0.217975	0.118803	0.188946	0.288367	0.115159	0.106382	0
6.37	0	0.04	46.15	0.380536	0.99017	0.347982	0.316376	0.003614	0.004042	0.225676	0.004262	0.981195	0.007176	26
5.59	-1.33	0.02	49.28	0.973032	0.960411	0.967369	0.883032	0	0.216259	0	0.959609	0.000024	0.129395	89
6.1	0	0	43.18	0.683509	0.36905	0.407719	0.991572	0.067119	0.087153	0.071041	0.862218	0.046267	0.051031	5
6.1	0	0	31.2	0.683509	0.36905	0.407719	0.991572	0.036011	0.023446	0.866481	0.050798	0.034945	0.058391	34
6.1	0	0	43.18	0.683509	0.36905	0.407719	0.991572	0.038573	0.060182	0.888317	0.05542	0.071691	0.048477	25
6.1	0	0	43.18	0.683509	0.36905	0.407719	0.991572	0.020513	0.088593	0.791272	0.244928	0.021838	0.066991	45
6.37	0	0.04	21.59	0.380536	0.99017	0.347982	0.316376	0.084333	0.247731	0.119589	0.8055	0.172444	0.104566	71
6.37	0	0.04	3.24	0.380536	0.99017	0.347982	0.316376	0.06442	0.0572	0.273484	0.06299	0.756985	0.054081	15
6.37	0	0.04	43.18	0.380536	0.99017	0.347982	0.316376	0.020513	0.088593	0.791272	0.244928	0.021838	0.066991	0
6.37	0	0.04	3.24	0.380536	0.99017	0.347982	0.316376	0.005723	0.453371	0.932965	0.003785	0.001528	0.003344	36
6.1	0	0	21.59	0.683509	0.36905	0.407719	0.991572	0.999217	0.809374	0.060019	0.05485	0.080309	0.060074	12
6.1	0	0	21.26	0.683509	0.36905	0.407719	0.991572	0.050371	0.98623	0.059352	0.881134	0.919437	0.052683	53
6.1	0	0	3.24	0.683509	0.36905	0.407719	0.991572	0.054129	0.050046	0.057927	0.888318	0.038295	0.033574	11
6.1	0	0	31.2	0.683509	0.36905	0.407719	0.991572	0.0231	0.023225	0.051702	0.901411	0.027494	0.024721	45
6.64	0	0	3.24	0.4697	0.947692	0.983725	0.458302	0.039524	0.752502	0.041241	0.985915	0.05305	0.995489	21
6.17	-1.788	0.028	132.02	0.574547	0.562543	0.957719	0.527541	0.943388	0.029681	0.082096	0.031467	0.042352	0.027436	86
6.17	-1.788	0.028	3.24	0.574547	0.562543	0.957719	0.527541	0.636295	0.996285	0.064425	0.046873	0.991142	0.04886	91
6.17	-1.788	0.028	3.24	0.574547	0.562543	0.957719	0.527541	0.049511	0.901604	0.048886	0.051201	0.284546	0.99929	81
6.17	-1.788	0.028	3.24	0.574547	0.562543	0.957719	0.527541	0.061904	0.865455	0.046268	0.074159	0.998463	0.637186	70
6.64	0	0	21.59	0.4697	0.947692	0.983725	0.458302	0.006266	0.018724	0.003383	0.525695	0.00786	0.988203	68
6.37	0	0.04	72.8	0.380536	0.99017	0.347982	0.316376	0.950812	0.001667	0.003437	0.403904	0.001776	0.002698	49
6.37	0	0.04	52.67	0.380536	0.99017	0.347982	0.316376	0.018594	0.175011	0.005238	0.003894	0.009277	0.97938	68
6.37	0	0.04	83.07	0.380536	0.99017	0.347982	0.316376	0.953704	0.34756	0.006316	0.004139	0.006083	0.003498	6
