# Supplementary material for: Hybridizing Feature Selection and Feature Learning Approaches in QSAR Modeling for Drug Discovery
Source: Sci Rep. 2017 May 25;7:2403. doi: 10.1038/s41598-017-02114-3 (PMC5445096; doi:10.1038/s41598-017-02114-3)
Supplement: Supplementary file 31 — M9EE classification [file 41598_2017_2114_MOESM31_ESM.csv]

AMW Sust	EEig11d Sust	JGI6 Sust	TPSA.NO. Lig	ee class
6.37	0	0.04	9.23	Low-enantiopurity
6.17	-1.788	0.028	36.92	High-enantiopurity
7.68	1	0.008	21.7	Low-enantiopurity
7.68	1	0.008	27.69	Low-enantiopurity
6.17	-1.788	0.028	49.28	Low-enantiopurity
6.64	0	0	72.8	Low-enantiopurity
5.59	-1.33	0.02	58.51	Low-enantiopurity
5.59	-1.33	0.02	51.98	Low-enantiopurity
5.59	-1.33	0.02	95.1	Low-enantiopurity
5.59	-1.33	0.02	132.02	Low-enantiopurity
5.59	-1.33	0.02	36.92	Low-enantiopurity
5.59	-1.33	0.02	36.92	Low-enantiopurity
5.59	-1.49	0.014	36.92	High-enantiopurity
5.59	-1.49	0.014	36.92	High-enantiopurity
6.37	0	0.04	21.59	Low-enantiopurity
6.37	0	0.04	3.24	Low-enantiopurity
6.37	0	0.04	83.07	High-enantiopurity
6.37	0	0.04	83.07	Low-enantiopurity
6.37	0	0.04	83.07	High-enantiopurity
6.37	0	0.04	43.18	Low-enantiopurity
6.37	0	0.04	52.67	Low-enantiopurity
6.37	0	0.04	58.2	Low-enantiopurity
6.37	0	0.04	46.15	Low-enantiopurity
6.37	0	0.04	21.7	Low-enantiopurity
6.37	0	0.04	3.24	Low-enantiopurity
6.37	0	0.04	9.23	Low-enantiopurity
6.37	0	0.04	21.59	Low-enantiopurity
6.37	0	0.04	83.07	Low-enantiopurity
6.37	0	0.04	46.15	Low-enantiopurity
6.37	0	0.04	83.07	Low-enantiopurity
6.37	0	0.04	9.23	Low-enantiopurity
6.1	0	0	40.16	High-enantiopurity
6.1	0	0	107.14	Low-enantiopurity
6.1	0	0	46.15	High-enantiopurity
6.1	0	0	3.24	Low-enantiopurity
6.37	0	0.04	3.24	Low-enantiopurity
6.37	0	0.04	52.67	High-enantiopurity
6.37	0	0.04	36.92	Low-enantiopurity
6.37	0	0.04	21.59	Low-enantiopurity
6.37	0	0.04	9.23	Low-enantiopurity
6.37	0	0.04	52.67	Low-enantiopurity
6.37	0	0.04	52.67	High-enantiopurity
6.37	0	0.04	36.92	Low-enantiopurity
6.37	0	0.04	3.24	Low-enantiopurity
6.37	0	0.04	32.59	Low-enantiopurity
6.37	0	0.04	82.26	Low-enantiopurity
6.37	0	0.04	21.59	Low-enantiopurity
6.37	0	0.04	27.69	Low-enantiopurity
6.37	0	0.04	9.23	High-enantiopurity
6.37	0	0.04	36.92	Low-enantiopurity
6.37	0	0.04	3.24	Low-enantiopurity
6.37	0	0.04	21.59	Low-enantiopurity
6.37	0	0.04	92.3	Low-enantiopurity
6.37	0	0.04	12.36	Low-enantiopurity
6.37	0	0.04	119.99	Low-enantiopurity
6.37	0	0.04	119.99	Low-enantiopurity
6.37	0	0.04	83.07	High-enantiopurity
6.37	0	0.04	9.23	Low-enantiopurity
6.37	0	0.04	9.23	Low-enantiopurity
6.37	0	0.04	9.23	Low-enantiopurity
6.37	0	0.04	83.07	Low-enantiopurity
6.37	0	0.04	12.36	Low-enantiopurity
6.37	0	0.04	21.59	Low-enantiopurity
6.37	0	0.04	40.16	Low-enantiopurity
6.37	0	0.04	3.24	Low-enantiopurity
6.64	0	0	21.59	Low-enantiopurity
6.64	0	0	3.24	Low-enantiopurity
6.64	0	0	40.16	Low-enantiopurity
6.64	0	0	49.28	Low-enantiopurity
6.64	0	0	51.13	High-enantiopurity
6.64	0	0	18.46	Low-enantiopurity
6.64	0	0	3.24	Low-enantiopurity
6.64	0	0	18.46	Low-enantiopurity
6.64	0	0	58.51	Low-enantiopurity
6.37	0	0.04	9.23	Low-enantiopurity
6.64	0	0	51.98	Low-enantiopurity
6.64	0	0	51.13	Low-enantiopurity
6.64	0	0	3.24	Low-enantiopurity
6.64	0	0	51.13	Low-enantiopurity
6.64	0	0	9.23	Low-enantiopurity
6.64	0	0	51.13	Low-enantiopurity
6.37	0	0.04	129.22	High-enantiopurity
6.64	0	0	51.13	High-enantiopurity
6.64	0	0	9.23	High-enantiopurity
6.64	0	0	3.24	Low-enantiopurity
6.17	-1.788	0.028	3.24	High-enantiopurity
6.17	-1.788	0.028	40.16	Low-enantiopurity
6.17	-1.788	0.028	9.23	Low-enantiopurity
6.17	-1.788	0.028	3.24	High-enantiopurity
6.17	-1.788	0.028	43.18	Low-enantiopurity
6.17	-1.788	0.028	3.24	High-enantiopurity
6.17	-1.788	0.028	3.24	High-enantiopurity
6.17	-1.788	0.028	21.59	High-enantiopurity
6.17	-1.788	0.028	51.13	High-enantiopurity
6.17	-1.788	0.028	58.2	Low-enantiopurity
6.17	-1.788	0.028	3.24	Low-enantiopurity
6.17	-1.788	0.028	3.24	High-enantiopurity
6.17	-1.788	0.028	43.18	Low-enantiopurity
6.17	-1.788	0.028	3.24	Low-enantiopurity
6.17	-1.788	0.028	95.1	Low-enantiopurity
6.17	-1.788	0.028	95.1	Low-enantiopurity
6.17	-1.788	0.028	3.24	Low-enantiopurity
6.17	-1.788	0.028	27.69	High-enantiopurity
6.1	0	0	159.74	Low-enantiopurity
6.1	0	0	159.74	Low-enantiopurity
6.1	0	0	159.74	Low-enantiopurity
6.1	0	0	212.34	Low-enantiopurity
6.1	0	0	21.59	Low-enantiopurity
6.1	0	0	142.16	Low-enantiopurity
6.1	0	0	95.1	Low-enantiopurity
6.1	0	0	47.89	Low-enantiopurity
6.1	0	0	36.92	Low-enantiopurity
6.1	0	0	95.1	High-enantiopurity
6.1	0	0	43.18	High-enantiopurity
6.1	0	0	21.59	Low-enantiopurity
6.1	0	0	32.59	Low-enantiopurity
6.1	0	0	36.92	Low-enantiopurity
6.1	0	0	47.89	Low-enantiopurity
6.1	0	0	43.18	Low-enantiopurity
6.1	0	0	24.06	Low-enantiopurity
6.1	0	0	36.92	Low-enantiopurity
6.1	0	0	21.59	Low-enantiopurity
6.1	0	0	43.18	High-enantiopurity
6.1	0	0	36.92	Low-enantiopurity
6.1	0	0	0	Low-enantiopurity
6.1	0	0	24.83	Low-enantiopurity
6.1	0	0	21.59	Low-enantiopurity
6.37	0	0.04	9.23	Low-enantiopurity
6.37	0	0.04	51.13	High-enantiopurity
6.1	0	0	21.59	Low-enantiopurity
6.1	0	0	27.69	High-enantiopurity
6.1	0	0	36.92	Low-enantiopurity
6.1	0	0	27.69	Low-enantiopurity
6.1	0	0	21.59	Low-enantiopurity
6.1	0	0	24.83	Low-enantiopurity
6.1	0	0	21.7	Low-enantiopurity
6.1	0	0	85.87	Low-enantiopurity
6.1	0	0	92.12	Low-enantiopurity
6.1	0	0	21.59	High-enantiopurity
6.1	0	0	24.94	Low-enantiopurity
6.1	0	0	107.14	Low-enantiopurity
6.1	0	0	21.59	Low-enantiopurity
6.1	0	0	180.98	High-enantiopurity
6.1	0	0	24.83	Low-enantiopurity
6.1	0	0	21.59	Low-enantiopurity
6.1	0	0	36.92	Low-enantiopurity
6.1	0	0	0	Low-enantiopurity
6.1	0	0	0	Low-enantiopurity
6.1	0	0	24.83	High-enantiopurity
6.1	0	0	31.2	High-enantiopurity
6.1	0	0	21.59	Low-enantiopurity
6.1	0	0	85.87	High-enantiopurity
6.1	0	0	3.24	Low-enantiopurity
6.1	0	0	21.59	High-enantiopurity
6.1	0	0	43.18	High-enantiopurity
6.1	0	0	21.59	High-enantiopurity
6.37	0	0.04	49.28	Low-enantiopurity
6.1	0	0	21.59	Low-enantiopurity
6.37	0	0.04	24.83	High-enantiopurity
6.1	0	0	46.15	Low-enantiopurity
6.1	0	0	132.02	Low-enantiopurity
6.37	0	0.04	9.23	Low-enantiopurity
6.37	0	0.04	46.15	Low-enantiopurity
6.37	0	0.04	9.23	Low-enantiopurity
6.37	0	0.04	72.8	Low-enantiopurity
6.37	0	0.04	21.7	Low-enantiopurity
6.37	0	0.04	95.1	Low-enantiopurity
6.37	0	0.04	3.24	Low-enantiopurity
6.37	0	0.04	43.18	Low-enantiopurity
6.37	0	0.04	9.23	Low-enantiopurity
6.37	0	0.04	83.07	Low-enantiopurity
6.37	0	0.04	52.04	Low-enantiopurity
6.37	0	0.04	36.92	Low-enantiopurity
6.37	0	0.04	83.07	Low-enantiopurity
6.37	0	0.04	40.16	Low-enantiopurity
6.37	0	0.04	3.24	Low-enantiopurity
6.37	0	0.04	3.24	Low-enantiopurity
6.37	0	0.04	119.99	High-enantiopurity
6.64	0	0	58.51	Low-enantiopurity
6.64	0	0	3.24	Low-enantiopurity
6.64	0	0	3.24	Low-enantiopurity
6.64	0	0	3.24	Low-enantiopurity
6.64	0	0	58.51	Low-enantiopurity
6.64	0	0	3.24	Low-enantiopurity
6.64	0	0	3.24	High-enantiopurity
6.17	-1.788	0.028	3.24	Low-enantiopurity
6.17	-1.788	0.028	43.18	Low-enantiopurity
6.37	0	0.04	18.46	Low-enantiopurity
6.37	0	0.04	12.36	Low-enantiopurity
6.17	-1.788	0.028	3.24	Low-enantiopurity
6.1	0	0	31.2	Low-enantiopurity
6.1	0	0	46.15	Low-enantiopurity
6.1	0	0	24.83	Low-enantiopurity
6.1	0	0	21.59	Low-enantiopurity
6.1	0	0	43.18	Low-enantiopurity
6.1	0	0	159.74	Low-enantiopurity
6.1	0	0	43.18	Low-enantiopurity
6.1	0	0	21.59	Low-enantiopurity
7.37	-0.788	0.016	0	High-enantiopurity
7.68	1	0.008	61.44	Low-enantiopurity
7.68	1	0.008	27.69	High-enantiopurity
6.1	0	0	43.18	Low-enantiopurity
6.37	0	0.04	40.16	Low-enantiopurity
6.37	0	0.04	9.23	Low-enantiopurity
6.37	0	0.04	36.92	Low-enantiopurity
6.37	0	0.04	27.69	High-enantiopurity
6.37	0	0.04	24.83	Low-enantiopurity
6.37	0	0.04	119.99	Low-enantiopurity
7.37	-0.788	0.016	3.24	Low-enantiopurity
7.08	-0.65	0.047	37.3	Low-enantiopurity
6.37	0	0.04	27.69	Low-enantiopurity
6.37	0	0.04	52.67	Low-enantiopurity
6.37	0	0.04	21.59	Low-enantiopurity
6.37	0	0.04	21.7	Low-enantiopurity
6.37	0	0.04	52.67	Low-enantiopurity
6.37	0	0.04	18.46	Low-enantiopurity
6.37	0	0.04	83.07	Low-enantiopurity
6.37	0	0.04	119.99	Low-enantiopurity
6.37	0	0.04	12.36	High-enantiopurity
6.37	0	0.04	9.23	Low-enantiopurity
6.37	0	0.04	0	Low-enantiopurity
6.37	0	0.04	9.23	Low-enantiopurity
6.64	0	0	83.07	Low-enantiopurity
6.64	0	0	3.24	Low-enantiopurity
6.1	0	0	159.74	Low-enantiopurity
6.1	0	0	21.59	Low-enantiopurity
7.37	-0.788	0.016	9.23	Low-enantiopurity
7.68	1	0.008	9.23	Low-enantiopurity
6.1	0	0	21.59	Low-enantiopurity
6.17	-1.788	0.028	3.24	Low-enantiopurity
6.1	0	0	31.2	High-enantiopurity
6.1	0	0	3.24	Low-enantiopurity
5.59	-1.33	0.02	58.51	Low-enantiopurity
6.64	0	0	24.83	Low-enantiopurity
6.64	0	0	24.83	Low-enantiopurity
6.64	0	0	18.46	Low-enantiopurity
6.37	0	0.04	52.67	High-enantiopurity
6.37	0	0.04	9.23	Low-enantiopurity
6.37	0	0.04	9.23	Low-enantiopurity
6.37	0	0.04	24.06	Low-enantiopurity
6.37	0	0.04	18.46	Low-enantiopurity
6.37	0	0.04	132.02	Low-enantiopurity
7.37	-0.788	0.016	58.2	Low-enantiopurity
7.37	-0.788	0.016	37.3	Low-enantiopurity
7.68	1	0.008	21.7	Low-enantiopurity
7.68	1	0.008	21.7	High-enantiopurity
6.37	0	0.04	36.92	Low-enantiopurity
6.37	0	0.04	83.07	Low-enantiopurity
6.37	0	0.04	18.46	Low-enantiopurity
6.37	0	0.04	9.23	Low-enantiopurity
6.37	0	0.04	9.23	High-enantiopurity
6.37	0	0.04	21.59	High-enantiopurity
6.37	0	0.04	46.15	High-enantiopurity
5.59	-1.33	0.02	49.28	Low-enantiopurity
6.1	0	0	43.18	Low-enantiopurity
6.1	0	0	31.2	Low-enantiopurity
6.1	0	0	43.18	High-enantiopurity
6.1	0	0	43.18	Low-enantiopurity
6.37	0	0.04	21.59	Low-enantiopurity
6.37	0	0.04	3.24	Low-enantiopurity
6.37	0	0.04	43.18	Low-enantiopurity
6.37	0	0.04	3.24	Low-enantiopurity
6.1	0	0	21.59	Low-enantiopurity
6.1	0	0	21.26	Low-enantiopurity
6.1	0	0	3.24	High-enantiopurity
6.1	0	0	31.2	Low-enantiopurity
6.64	0	0	3.24	Low-enantiopurity
6.17	-1.788	0.028	132.02	High-enantiopurity
6.17	-1.788	0.028	3.24	Low-enantiopurity
6.17	-1.788	0.028	3.24	Low-enantiopurity
6.17	-1.788	0.028	3.24	Low-enantiopurity
6.64	0	0	21.59	Low-enantiopurity
6.37	0	0.04	72.8	Low-enantiopurity
6.37	0	0.04	52.67	Low-enantiopurity
6.37	0	0.04	83.07	Low-enantiopurity
