# Supplementary material for: Hybridizing Feature Selection and Feature Learning Approaches in QSAR Modeling for Drug Discovery
Source: Sci Rep. 2017 May 25;7:2403. doi: 10.1038/s41598-017-02114-3 (PMC5445096; doi:10.1038/s41598-017-02114-3)
Supplement: Supplementary file 32 — M9EE regression [file 41598_2017_2114_MOESM32_ESM.csv]

AMW Sust	EEig11d Sust	JGI6 Sust	TPSA.NO. Lig	ee
6.37	0	0.04	9.23	41
6.17	-1.788	0.028	36.92	63
7.68	1	0.008	21.7	81
7.68	1	0.008	27.69	11
6.17	-1.788	0.028	49.28	69
6.64	0	0	72.8	58
5.59	-1.33	0.02	58.51	87
5.59	-1.33	0.02	51.98	52
5.59	-1.33	0.02	95.1	65
5.59	-1.33	0.02	132.02	85
5.59	-1.33	0.02	36.92	63
5.59	-1.33	0.02	36.92	68
5.59	-1.49	0.014	36.92	74
5.59	-1.49	0.014	36.92	69
6.37	0	0.04	21.59	48
6.37	0	0.04	3.24	57
6.37	0	0.04	83.07	70
6.37	0	0.04	83.07	39
6.37	0	0.04	83.07	74
6.37	0	0.04	43.18	28
6.37	0	0.04	52.67	17
6.37	0	0.04	58.2	90
6.37	0	0.04	46.15	51
6.37	0	0.04	21.7	56
6.37	0	0.04	3.24	1
6.37	0	0.04	9.23	58
6.37	0	0.04	21.59	0
6.37	0	0.04	83.07	5
6.37	0	0.04	46.15	48
6.37	0	0.04	83.07	12
6.37	0	0.04	9.23	87
6.1	0	0	40.16	4
6.1	0	0	107.14	89
6.1	0	0	46.15	62
6.1	0	0	3.24	43
6.37	0	0.04	3.24	81
6.37	0	0.04	52.67	77
6.37	0	0.04	36.92	6
6.37	0	0.04	21.59	46
6.37	0	0.04	9.23	38
6.37	0	0.04	52.67	83
6.37	0	0.04	52.67	76
6.37	0	0.04	36.92	28
6.37	0	0.04	3.24	73
6.37	0	0.04	32.59	41
6.37	0	0.04	82.26	74
6.37	0	0.04	21.59	22
6.37	0	0.04	27.69	75
6.37	0	0.04	9.23	85
6.37	0	0.04	36.92	49
6.37	0	0.04	3.24	43
6.37	0	0.04	21.59	46
6.37	0	0.04	92.3	5
6.37	0	0.04	12.36	63
6.37	0	0.04	119.99	33
6.37	0	0.04	119.99	57
6.37	0	0.04	83.07	62
6.37	0	0.04	9.23	26
6.37	0	0.04	9.23	89
6.37	0	0.04	9.23	37
6.37	0	0.04	83.07	34
6.37	0	0.04	12.36	82
6.37	0	0.04	21.59	36
6.37	0	0.04	40.16	57
6.37	0	0.04	3.24	46
6.64	0	0	21.59	10
6.64	0	0	3.24	59
6.64	0	0	40.16	11
6.64	0	0	49.28	41
6.64	0	0	51.13	80
6.64	0	0	18.46	71
6.64	0	0	3.24	2
6.64	0	0	18.46	5
6.64	0	0	58.51	94
6.37	0	0.04	9.23	55
6.64	0	0	51.98	10
6.64	0	0	51.13	27
6.64	0	0	3.24	42
6.64	0	0	51.13	80
6.64	0	0	9.23	10
6.64	0	0	51.13	97
6.37	0	0.04	129.22	85
6.64	0	0	51.13	76
6.64	0	0	9.23	68
6.64	0	0	3.24	51
6.17	-1.788	0.028	3.24	77
6.17	-1.788	0.028	40.16	23
6.17	-1.788	0.028	9.23	81
6.17	-1.788	0.028	3.24	78
6.17	-1.788	0.028	43.18	3
6.17	-1.788	0.028	3.24	79
6.17	-1.788	0.028	3.24	83
6.17	-1.788	0.028	21.59	63
6.17	-1.788	0.028	51.13	96
6.17	-1.788	0.028	58.2	77
6.17	-1.788	0.028	3.24	65
6.17	-1.788	0.028	3.24	42
6.17	-1.788	0.028	43.18	22
6.17	-1.788	0.028	3.24	42
6.17	-1.788	0.028	95.1	79
6.17	-1.788	0.028	95.1	85
6.17	-1.788	0.028	3.24	94
6.17	-1.788	0.028	27.69	24
6.1	0	0	159.74	56
6.1	0	0	159.74	11
6.1	0	0	159.74	92
6.1	0	0	212.34	84
6.1	0	0	21.59	36
6.1	0	0	142.16	93
6.1	0	0	95.1	22
6.1	0	0	47.89	66
6.1	0	0	36.92	9
6.1	0	0	95.1	44
6.1	0	0	43.18	47
6.1	0	0	21.59	56
6.1	0	0	32.59	4
6.1	0	0	36.92	7
6.1	0	0	47.89	47
6.1	0	0	43.18	9
6.1	0	0	24.06	57
6.1	0	0	36.92	68
6.1	0	0	21.59	12
6.1	0	0	43.18	44
6.1	0	0	36.92	1
6.1	0	0	0	15
6.1	0	0	24.83	71
6.1	0	0	21.59	77
6.37	0	0.04	9.23	70
6.37	0	0.04	51.13	85
6.1	0	0	21.59	18
6.1	0	0	27.69	51
6.1	0	0	36.92	46
6.1	0	0	27.69	45
6.1	0	0	21.59	57
6.1	0	0	24.83	79
6.1	0	0	21.7	45
6.1	0	0	85.87	61
6.1	0	0	92.12	57
6.1	0	0	21.59	33
6.1	0	0	24.94	18
6.1	0	0	107.14	46
6.1	0	0	21.59	32
6.1	0	0	180.98	92
6.1	0	0	24.83	85
6.1	0	0	21.59	58
6.1	0	0	36.92	5
6.1	0	0	0	7
6.1	0	0	0	54
6.1	0	0	24.83	50
6.1	0	0	31.2	51
6.1	0	0	21.59	64
6.1	0	0	85.87	5
6.1	0	0	3.24	70
6.1	0	0	21.59	76
6.1	0	0	43.18	32
6.1	0	0	21.59	82
6.37	0	0.04	49.28	61
6.1	0	0	21.59	50
6.37	0	0.04	24.83	2
6.1	0	0	46.15	80
6.1	0	0	132.02	55
6.37	0	0.04	9.23	25
6.37	0	0.04	46.15	33
6.37	0	0.04	9.23	77
6.37	0	0.04	72.8	49
6.37	0	0.04	21.7	36
6.37	0	0.04	95.1	21
6.37	0	0.04	3.24	16
6.37	0	0.04	43.18	5
6.37	0	0.04	9.23	8
6.37	0	0.04	83.07	73
6.37	0	0.04	52.04	2
6.37	0	0.04	36.92	16
6.37	0	0.04	83.07	10
6.37	0	0.04	40.16	22
6.37	0	0.04	3.24	65
6.37	0	0.04	3.24	9
6.37	0	0.04	119.99	28
6.64	0	0	58.51	88
6.64	0	0	3.24	6
6.64	0	0	3.24	12
6.64	0	0	3.24	4
6.64	0	0	58.51	13
6.64	0	0	3.24	15
6.64	0	0	3.24	53
6.17	-1.788	0.028	3.24	1
6.17	-1.788	0.028	43.18	24
6.37	0	0.04	18.46	28
6.37	0	0.04	12.36	62
6.17	-1.788	0.028	3.24	82
6.1	0	0	31.2	53
6.1	0	0	46.15	44
6.1	0	0	24.83	56
6.1	0	0	21.59	5
6.1	0	0	43.18	28
6.1	0	0	159.74	40
6.1	0	0	43.18	63
6.1	0	0	21.59	20
7.37	-0.788	0.016	0	23
7.68	1	0.008	61.44	96
7.68	1	0.008	27.69	47
6.1	0	0	43.18	56
6.37	0	0.04	40.16	65
6.37	0	0.04	9.23	85
6.37	0	0.04	36.92	40
6.37	0	0.04	27.69	94
6.37	0	0.04	24.83	7
6.37	0	0.04	119.99	40
7.37	-0.788	0.016	3.24	19
7.08	-0.65	0.047	37.3	70
6.37	0	0.04	27.69	34
6.37	0	0.04	52.67	61
6.37	0	0.04	21.59	65
6.37	0	0.04	21.7	11
6.37	0	0.04	52.67	42
6.37	0	0.04	18.46	59
6.37	0	0.04	83.07	31
6.37	0	0.04	119.99	50
6.37	0	0.04	12.36	66
6.37	0	0.04	9.23	31
6.37	0	0.04	0	20
6.37	0	0.04	9.23	30
6.64	0	0	83.07	76
6.64	0	0	3.24	55
6.1	0	0	159.74	38
6.1	0	0	21.59	40
7.37	-0.788	0.016	9.23	98
7.68	1	0.008	9.23	28
6.1	0	0	21.59	20
6.17	-1.788	0.028	3.24	74
6.1	0	0	31.2	34
6.1	0	0	3.24	35
5.59	-1.33	0.02	58.51	81
6.64	0	0	24.83	64
6.64	0	0	24.83	56
6.64	0	0	18.46	15
6.37	0	0.04	52.67	73
6.37	0	0.04	9.23	28
6.37	0	0.04	9.23	4
6.37	0	0.04	24.06	10
6.37	0	0.04	18.46	65
6.37	0	0.04	132.02	4
7.37	-0.788	0.016	58.2	81
7.37	-0.788	0.016	37.3	47
7.68	1	0.008	21.7	48
7.68	1	0.008	21.7	68
6.37	0	0.04	36.92	24
6.37	0	0.04	83.07	45
6.37	0	0.04	18.46	1
6.37	0	0.04	9.23	29
6.37	0	0.04	9.23	28
6.37	0	0.04	21.59	0
6.37	0	0.04	46.15	26
5.59	-1.33	0.02	49.28	89
6.1	0	0	43.18	5
6.1	0	0	31.2	34
6.1	0	0	43.18	25
6.1	0	0	43.18	45
6.37	0	0.04	21.59	71
6.37	0	0.04	3.24	15
6.37	0	0.04	43.18	0
6.37	0	0.04	3.24	36
6.1	0	0	21.59	12
6.1	0	0	21.26	53
6.1	0	0	3.24	11
6.1	0	0	31.2	45
6.64	0	0	3.24	21
6.17	-1.788	0.028	132.02	86
6.17	-1.788	0.028	3.24	91
6.17	-1.788	0.028	3.24	81
6.17	-1.788	0.028	3.24	70
6.64	0	0	21.59	68
6.37	0	0.04	72.8	49
6.37	0	0.04	52.67	68
6.37	0	0.04	83.07	6
